# Supplementary material for: Silver europium(III) polyphosphate
Source: Acta Crystallogr Sect E Struct Rep Online. 2009 Feb 11;65(Pt 3):i13. doi: 10.1107/S1600536809004085 (PMC2968639; doi:10.1107/S1600536809004085)
Supplement: Supplementary file 1 [file e-65-00i13-sup1.cif]

##############################################################################
###                                                                        ###
###        Electronic paper (Acta Crystallographica Section E)             ###
###                                                                        ###
##############################################################################
#                                                                            #
# This CIF contains the data in a paper accepted for publication in Acta     #
# Crystallographica Section E. It conforms to the requirements of Notes      #
# for Authors for Section E, and has been peer reviewed under the auspices   #
# of the IUCr Commission on Journals.                                        #
#                                                                            #
# Full details of the Crystallographic Information File format               #
# are given in the paper "The Crystallographic Information File (CIF):       #
# a New Standard Archive File for Crystallography" by S. R. Hall, F. H.      #
# Allen and I. D. Brown [Acta Cryst. (1991), A47, 655-685].                  #
#                                                                            #
# The current version of the core CIF dictionary is obtainable from          #
# ftp://ftp.iucr.org/pub/cif_core.dic. The current version number is 2.4.    #
#                                                                            #
# Software is freely available for graphical display of the structure(s) in  #
# this CIF.  For information consult the CIF home page http://www.iucr.org/  #
# cif/home.html                                                              #
#                                                                            #
# This file may be used for bona fide research purposes within the           #
# scientific community so long as proper attribution is given to the journal # 
# article from which it was obtained.                                        #
#                                                                            #
##############################################################################
                                             
data_I
_audit_creation_method     SHELXL-97
_chemical_name_systematic
;
Europium(III) silver polyphosphate
;
_chemical_name_common     ?
_chemical_formula_moiety     ?
_chemical_formula_sum     'Ag Eu O12 P4'
_chemical_formula_iupac     'Ag Eu (P O3)4'
_chemical_formula_weight     575.72
_chemical_melting_point     ?
_symmetry_cell_setting     'monoclinic'
_symmetry_space_group_name_H-M     'P 21/n'
_symmetry_space_group_name_Hall     '-P 2yn'
loop_
    _symmetry_equiv_pos_as_xyz
    'x, y, z'
    '-x+1/2, y+1/2, -z+1/2'
    '-x, -y, -z'
    'x-1/2, -y-1/2, z-1/2'
_cell_length_a     9.9654(3)
_cell_length_b     13.1445(7)
_cell_length_c     7.2321(3)
_cell_angle_alpha     90.00
_cell_angle_beta     90.420(10)
_cell_angle_gamma     90.00
_cell_volume     947.31(7)
_cell_formula_units_Z     4
_cell_measurement_reflns_used     25
_cell_measurement_theta_min     2.35
_cell_measurement_theta_max     30.11
_cell_measurement_temperature     298(2)
_exptl_crystal_description     prism
_exptl_crystal_colour     colorless
_exptl_crystal_size_max     0.19
_exptl_crystal_size_mid     0.18
_exptl_crystal_size_min     0.17
_exptl_crystal_density_diffrn     4.037
_exptl_crystal_density_meas     ?
_exptl_crystal_density_method     'not measured'
_exptl_crystal_F_000     1064
_exptl_absorpt_coefficient_mu     9.370
_exptl_absorpt_correction_type     'multi-scan'
_exptl_absorpt_process_details     '(SADABS; Sheldrick, 1996)'
_exptl_absorpt_correction_T_min     0.167
_exptl_absorpt_correction_T_max     0.201
_exptl_special_details
;
;
_diffrn_ambient_temperature     298(2)
_diffrn_radiation_type     MoK\a
_diffrn_radiation_wavelength     0.71073
_diffrn_radiation_source     'fine-focus sealed tube'
_diffrn_radiation_monochromator     graphite
_diffrn_measurement_device_type     'Nonius KappaCCD'
_diffrn_measurement_method     '\f and \w'
_diffrn_detector_area_resol_mean     ?
_diffrn_reflns_number     3371
_diffrn_reflns_av_R_equivalents     0.0418
_diffrn_reflns_av_sigmaI/netI     0.0514
_diffrn_reflns_theta_min     3.80
_diffrn_reflns_theta_max     27.50
_diffrn_reflns_theta_full     27.50
_diffrn_measured_fraction_theta_max     0.912
_diffrn_measured_fraction_theta_full     0.982
_diffrn_reflns_limit_h_min     -12
_diffrn_reflns_limit_h_max     12
_diffrn_reflns_limit_k_min     -16
_diffrn_reflns_limit_k_max     15
_diffrn_reflns_limit_l_min     -9
_diffrn_reflns_limit_l_max     9
_diffrn_standards_number     0
_diffrn_standards_interval_count     ?
_diffrn_standards_interval_time     ?
_diffrn_standards_decay_%     ?
_refine_special_details
;
Refinement of <i>F</i>^2^ against ALL reflections. The weighted <i>R</i>-factor
<i>wR</i> and goodness of fit <i>S</i> are based on <i>F</i>^2^, conventional
<i>R</i>-factors <i>R</i> are based on <i>F</i>, with <i>F</i> set to zero for
negative <i>F</i>^2^. The threshold expression of <i>F</i>^2^ >
\s(<i>F</i>^2^) is used only for calculating <i>R</i>-factors(gt) <i>etc</i>.
and is not relevant to the choice of reflections for refinement.
<i>R</i>-factors based on <i>F</i>^2^ are statistically about twice as large
as those based on <i>F</i>, and <i>R</i>- factors based on ALL data will be
even larger.
;
_reflns_number_total     2019
_reflns_number_gt     1704
_reflns_threshold_expression     I>2\s(I)
_refine_ls_structure_factor_coef     Fsqd
_refine_ls_matrix_type     full
_refine_ls_R_factor_all     0.0509
_refine_ls_R_factor_gt     0.0422
_refine_ls_wR_factor_gt     0.1041
_refine_ls_wR_factor_ref     0.1091
_refine_ls_goodness_of_fit_ref     1.032
_refine_ls_restrained_S_all     1.032
_refine_ls_number_reflns     2019
_refine_ls_number_parameters     164
_refine_ls_number_restraints     0
_refine_ls_hydrogen_treatment     ?
_refine_ls_weighting_scheme     calc
_refine_ls_weighting_details
         'calc w=1/[\s^2^(Fo^2^)+(0.0685P)^2^+1.0941P] where P=(Fo^2^+2Fc^2^)/3'
_atom_sites_solution_hydrogens     ?
_atom_sites_solution_primary     direct
_atom_sites_solution_secondary     difmap
_refine_ls_shift/su_max     0.000
_refine_ls_shift/su_mean     0.000
_refine_diff_density_max     2.425
_refine_diff_density_min     -2.060
_refine_ls_extinction_method     'SHELXL08 (Sheldrick, 2008)'
_refine_ls_extinction_coef     0.00014(2)
_refine_ls_extinction_expression
                                  'Fc^*^=kFc[1+0.001xFc^2^\l^3^/sin(2\q)]^-1/4^'
loop_
    _atom_type_symbol
    _atom_type_description
    _atom_type_scat_dispersion_real
    _atom_type_scat_dispersion_imag
    _atom_type_scat_source
    O O 0.0106 0.0060 'International Tables Vol C Tables 4.2.6.8 and 6.1.1.4'
    P P 0.1023 0.0942 'International Tables Vol C Tables 4.2.6.8 and 6.1.1.4'
    Ag Ag -0.8971 1.1015 'International Tables Vol C Tables 4.2.6.8 and 6.1.1.4'
    Eu Eu -0.1578 3.6682 'International Tables Vol C Tables 4.2.6.8 and 6.1.1.4'
_computing_data_collection     'COLLECT (Nonius, 2001)'
_computing_cell_refinement     'DENZO/SCALEPACK (Otwinowski & Minor, 1997)'
_computing_data_reduction     'DENZO/SCALEPACK (Otwinowski & Minor, 1997)'
_computing_structure_solution     'SHELXS08 (Sheldrick, 2008)'
_computing_structure_refinement     'SHELXL08 (Sheldrick, 2008)'
_computing_molecular_graphics     'DIAMOND (Brandenburg, 1998)'
_computing_publication_material     'SHELXL08 (Sheldrick, 2008)'
loop_
    _atom_site_type_symbol
    _atom_site_label
    _atom_site_fract_x
    _atom_site_fract_y
    _atom_site_fract_z
    _atom_site_U_iso_or_equiv
    _atom_site_adp_type
    _atom_site_calc_flag
    _atom_site_refinement_flags
    _atom_site_occupancy
    _atom_site_disorder_assembly
    _atom_site_disorder_group
    Eu Eu 0.52254(4) 0.78212(2) 0.51227(4) 0.01862(19) Uani d . 1 . .
    Ag Ag 0.43355(7) 0.77670(5) 1.00017(8) 0.0322(2) Uani d . 1 . .
    P P1 0.25190(18) 0.90008(12) 1.2536(2) 0.0168(4) Uani d . 1 . .
    P P2 0.19511(18) 0.87338(12) 1.6486(2) 0.0167(4) Uani d . 1 . .
    P P3 0.79921(18) 0.90983(12) 1.2635(2) 0.0172(4) Uani d . 1 . .
    P P4 0.73739(18) 0.88594(12) 0.8738(2) 0.0162(4) Uani d . 1 . .
    O O1 0.1995(5) 0.8356(3) 1.1018(6) 0.0241(11) Uani d . 1 . .
    O O2 0.3997(5) 0.8951(4) 1.2904(7) 0.0243(11) Uani d . 1 . .
    O O3 0.2039(5) 1.0133(3) 1.2168(7) 0.0240(11) Uani d . 1 . .
    O O4 0.1629(5) 0.8769(3) 1.4335(6) 0.0198(10) Uani d . 1 . .
    O O5 0.3444(5) 0.8678(4) 1.6767(7) 0.0218(10) Uani d . 1 . .
    O O6 0.1062(6) 0.7906(3) 1.7231(6) 0.0228(11) Uani d . 1 . .
    O O7 0.8644(5) 1.0214(3) 1.2777(7) 0.0193(10) Uani d . 1 . .
    O O8 0.9144(5) 0.8395(3) 1.2329(6) 0.0236(10) Uani d . 1 . .
    O O9 0.7055(5) 0.8919(3) 1.4217(6) 0.0218(10) Uani d . 1 . .
    O O10 0.7085(5) 0.9202(3) 1.0822(6) 0.0203(10) Uani d . 1 . .
    O O11 0.8483(5) 0.8097(3) 0.8671(7) 0.0218(10) Uani d . 1 . .
    O O12 0.6047(5) 0.8557(3) 0.7933(6) 0.0198(10) Uani d . 1 . .
loop_
    _atom_site_aniso_label
    _atom_site_aniso_U_11
    _atom_site_aniso_U_22
    _atom_site_aniso_U_33
    _atom_site_aniso_U_12
    _atom_site_aniso_U_13
    _atom_site_aniso_U_23
    Eu 0.0183(3) 0.0189(2) 0.0186(2) -0.00063(12) -0.00048(15) -0.00108(12)
    Ag 0.0262(4) 0.0456(4) 0.0249(3) 0.0034(2) 0.0008(2) -0.0088(2)
    P1 0.0201(9) 0.0138(7) 0.0165(7) -0.0001(6) 0.0005(6) 0.0001(6)
    P2 0.0173(9) 0.0155(8) 0.0173(8) 0.0007(6) -0.0001(6) -0.0002(6)
    P3 0.0206(9) 0.0143(7) 0.0168(8) 0.0004(6) -0.0017(6) -0.0002(6)
    P4 0.0162(9) 0.0160(8) 0.0165(8) -0.0001(6) -0.0020(6) -0.0012(6)
    O1 0.034(3) 0.019(2) 0.019(2) 0.004(2) -0.002(2) -0.0060(19)
    O2 0.023(3) 0.026(2) 0.023(2) 0.000(2) -0.002(2) -0.002(2)
    O3 0.028(3) 0.016(2) 0.028(3) 0.007(2) -0.004(2) 0.0052(19)
    O4 0.019(3) 0.025(2) 0.016(2) 0.0000(19) -0.0004(18) 0.0039(18)
    O5 0.017(3) 0.024(2) 0.025(2) 0.0021(19) -0.003(2) -0.007(2)
    O6 0.029(3) 0.021(2) 0.018(2) -0.005(2) 0.000(2) 0.0038(18)
    O7 0.013(2) 0.014(2) 0.031(3) -0.0005(18) 0.0063(19) -0.003(2)
    O8 0.027(3) 0.018(2) 0.026(2) 0.003(2) -0.001(2) -0.002(2)
    O9 0.027(3) 0.023(2) 0.016(2) -0.004(2) 0.0040(19) -0.0026(18)
    O10 0.017(2) 0.020(2) 0.024(2) 0.0009(19) -0.0016(18) -0.0023(19)
    O11 0.022(3) 0.018(2) 0.025(2) 0.007(2) -0.001(2) 0.002(2)
    O12 0.023(3) 0.021(2) 0.015(2) 0.005(2) -0.0053(19) -0.0005(18)
_geom_special_details
;
All e.s.d.'s (except the e.s.d. in the dihedral angle between two l.s. planes)
are estimated using the full covariance matrix. The cell e.s.d.'s are taken
into account individually in the estimation of e.s.d.'s in distances, angles
and torsion angles; correlations between e.s.d.'s in cell parameters are only
used when they are defined by crystal symmetry. An approximate (isotropic)
treatment of cell e.s.d.'s is used for estimating e.s.d.'s involving l.s.
planes.
;
loop_
    _geom_bond_atom_site_label_1
    _geom_bond_atom_site_label_2
    _geom_bond_site_symmetry_2
    _geom_bond_distance
    _geom_bond_publ_flag
    Eu O11 4_575 2.355(5) ?
    Eu O12 . 2.390(4) ?
    Eu O9 1_554 2.420(5) ?
    Eu O5 1_554 2.422(5) ?
    Eu O1 4_675 2.430(5) ?
    Eu O6 4_674 2.451(5) ?
    Eu O2 1_554 2.500(5) ?
    Eu O8 4_575 2.508(5) ?
    Eu Ag . 3.6453(7) ?
    Eu Ag 1_554 3.8025(7) ?
    Ag O8 4_575 2.470(5) ?
    Ag O12 . 2.503(5) ?
    Ag O6 4_675 2.511(5) ?
    Ag O1 . 2.570(5) ?
    Ag Eu 1_556 3.8025(7) ?
    P1 O1 . 1.479(5) ?
    P1 O2 . 1.496(6) ?
    P1 O3 . 1.585(5) ?
    P1 O4 . 1.609(5) ?
    P2 O5 . 1.502(5) ?
    P2 O6 . 1.505(5) ?
    P2 O4 . 1.587(5) ?
    P2 O7 3_678 1.598(5) ?
    P3 O8 . 1.492(5) ?
    P3 O9 . 1.500(5) ?
    P3 O10 . 1.593(5) ?
    P3 O7 . 1.607(5) ?
    P4 O11 . 1.493(5) ?
    P4 O12 . 1.495(5) ?
    P4 O3 3_677 1.592(5) ?
    P4 O10 . 1.602(5) ?
    O1 Eu 4_576 2.430(5) ?
    O2 Eu 1_556 2.500(5) ?
    O3 P4 3_677 1.592(5) ?
    O5 Eu 1_556 2.422(5) ?
    O6 Eu 4_577 2.451(5) ?
    O6 Ag 4_576 2.511(5) ?
    O7 P2 3_678 1.598(5) ?
    O8 Ag 4_676 2.470(5) ?
    O8 Eu 4_676 2.508(5) ?
    O9 Eu 1_556 2.420(5) ?
    O11 Eu 4_676 2.355(5) ?
loop_
    _geom_angle_atom_site_label_1
    _geom_angle_atom_site_label_2
    _geom_angle_atom_site_label_3
    _geom_angle_site_symmetry_1
    _geom_angle_site_symmetry_3
    _geom_angle
    _geom_angle_publ_flag
    O11 Eu O12 4_575 . 146.43(17) ?
    O11 Eu O9 4_575 1_554 137.70(16) ?
    O12 Eu O9 . 1_554 74.62(16) ?
    O11 Eu O5 4_575 1_554 85.21(16) ?
    O12 Eu O5 . 1_554 69.01(16) ?
    O9 Eu O5 1_554 1_554 114.34(16) ?
    O11 Eu O1 4_575 4_675 108.89(17) ?
    O12 Eu O1 . 4_675 77.74(15) ?
    O9 Eu O1 1_554 4_675 84.55(16) ?
    O5 Eu O1 1_554 4_675 134.29(16) ?
    O11 Eu O6 4_575 4_674 70.99(18) ?
    O12 Eu O6 . 4_674 140.07(18) ?
    O9 Eu O6 1_554 4_674 74.93(16) ?
    O5 Eu O6 1_554 4_674 148.82(17) ?
    O1 Eu O6 4_675 4_674 74.24(16) ?
    O11 Eu O2 4_575 1_554 70.26(16) ?
    O12 Eu O2 . 1_554 117.94(15) ?
    O9 Eu O2 1_554 1_554 80.70(17) ?
    O5 Eu O2 1_554 1_554 71.45(17) ?
    O1 Eu O2 4_675 1_554 154.17(16) ?
    O6 Eu O2 4_674 1_554 81.49(16) ?
    O11 Eu O8 4_575 4_575 68.78(16) ?
    O12 Eu O8 . 4_575 82.12(15) ?
    O9 Eu O8 1_554 4_575 151.72(16) ?
    O5 Eu O8 1_554 4_575 70.38(16) ?
    O1 Eu O8 4_675 4_575 74.87(16) ?
    O6 Eu O8 4_674 4_575 116.40(15) ?
    O2 Eu O8 1_554 4_575 125.20(17) ?
    O11 Eu Ag 4_575 . 103.74(12) ?
    O12 Eu Ag . . 43.03(12) ?
    O9 Eu Ag 1_554 . 117.57(11) ?
    O5 Eu Ag 1_554 . 49.41(11) ?
    O1 Eu Ag 4_675 . 84.88(11) ?
    O6 Eu Ag 4_674 . 154.81(10) ?
    O2 Eu Ag 1_554 . 120.77(12) ?
    O8 Eu Ag 4_575 . 42.51(10) ?
    O11 Eu Ag 4_575 1_554 52.44(12) ?
    O12 Eu Ag . 1_554 155.75(11) ?
    O9 Eu Ag 1_554 1_554 85.32(11) ?
    O5 Eu Ag 1_554 1_554 108.69(11) ?
    O1 Eu Ag 4_675 1_554 114.28(11) ?
    O6 Eu Ag 4_674 1_554 40.55(12) ?
    O2 Eu Ag 1_554 1_554 43.64(11) ?
    O8 Eu Ag 4_575 1_554 120.64(11) ?
    Ag Eu Ag . 1_554 152.34(2) ?
    O8 Ag O12 4_575 . 80.67(15) ?
    O8 Ag O6 4_575 4_675 109.46(15) ?
    O12 Ag O6 . 4_675 93.64(16) ?
    O8 Ag O1 4_575 . 110.19(16) ?
    O12 Ag O1 . . 132.06(14) ?
    O6 Ag O1 4_675 . 122.79(16) ?
    O8 Ag Eu 4_575 . 43.33(11) ?
    O12 Ag Eu . . 40.66(10) ?
    O6 Ag Eu 4_675 . 117.27(12) ?
    O1 Ag Eu . . 119.92(10) ?
    O8 Ag Eu 4_575 1_556 142.17(11) ?
    O12 Ag Eu . 1_556 114.81(10) ?
    O6 Ag Eu 4_675 1_556 39.40(11) ?
    O1 Ag Eu . 1_556 85.49(10) ?
    Eu Ag Eu . 1_556 152.34(2) ?
    O1 P1 O2 . . 116.6(3) ?
    O1 P1 O3 . . 108.0(3) ?
    O2 P1 O3 . . 111.5(3) ?
    O1 P1 O4 . . 107.3(3) ?
    O2 P1 O4 . . 113.3(3) ?
    O3 P1 O4 . . 98.4(3) ?
    O5 P2 O6 . . 120.1(3) ?
    O5 P2 O4 . . 109.1(3) ?
    O6 P2 O4 . . 104.9(3) ?
    O5 P2 O7 . 3_678 111.5(3) ?
    O6 P2 O7 . 3_678 106.6(3) ?
    O4 P2 O7 . 3_678 103.2(3) ?
    O8 P3 O9 . . 120.0(3) ?
    O8 P3 O10 . . 111.3(3) ?
    O9 P3 O10 . . 106.8(3) ?
    O8 P3 O7 . . 105.3(3) ?
    O9 P3 O7 . . 110.4(3) ?
    O10 P3 O7 . . 101.6(3) ?
    O11 P4 O12 . . 117.5(3) ?
    O11 P4 O3 . 3_677 105.7(3) ?
    O12 P4 O3 . 3_677 112.8(3) ?
    O11 P4 O10 . . 111.0(3) ?
    O12 P4 O10 . . 106.1(3) ?
    O3 P4 O10 3_677 . 102.9(3) ?
    P1 O1 Eu . 4_576 144.5(3) ?
    P1 O1 Ag . . 93.9(3) ?
    Eu O1 Ag 4_576 . 112.98(17) ?
    P1 O2 Eu . 1_556 128.1(3) ?
    P1 O3 P4 . 3_677 137.7(4) ?
    P2 O4 P1 . . 133.6(3) ?
    P2 O5 Eu . 1_556 133.2(3) ?
    P2 O6 Eu . 4_577 142.4(3) ?
    P2 O6 Ag . 4_576 115.3(2) ?
    Eu O6 Ag 4_577 4_576 100.06(18) ?
    P2 O7 P3 3_678 . 131.3(3) ?
    P3 O8 Ag . 4_676 108.8(3) ?
    P3 O8 Eu . 4_676 145.5(3) ?
    Ag O8 Eu 4_676 4_676 94.16(15) ?
    P3 O9 Eu . 1_556 140.7(3) ?
    P3 O10 P4 . . 130.2(3) ?
    P4 O11 Eu . 4_676 150.8(3) ?
    P4 O12 Eu . . 137.3(3) ?
    P4 O12 Ag . . 118.8(2) ?
    Eu O12 Ag . . 96.31(16) ?
data_global
_journal_date_recd_electronic     2008-12-14
_journal_date_accepted     2009-02-03
_journal_name_full     'Acta Crystallographica, Section E'
_journal_year     2009
_journal_volume     65
_journal_issue      3
_journal_page_first     i13
_journal_page_last     i13
_journal_paper_category     QI
_journal_coeditor_code     BR2089
_publ_contact_author_name     'Doctor AYADI Mounir'
_publ_contact_author_address
;
Laboratoire d'Application de la Chimie aux Ressources et
Substances Naturelles et \'a l'Environnement
Facult\'e des Sciences de Bizerte,7021, Zarzouna Bizerte
Tunisie.
;
_publ_contact_author_email     Mounir.Ayadi@fsm.rnu.tn
_publ_contact_author_fax     '(216) 72 59 05 66'
_publ_contact_author_phone     '(216) 71 75 23 43'
_publ_section_title
;
Silver europiumn(III) polyphosphate
;
loop_
    _publ_author_name
    _publ_author_address
    'Ayadi, Mounir'
;
Laboratoire d'Application de la Chimie aux Ressources et
Substances Naturelles et \'a l'Environnement
Facult\'e des Sciences de Bizerte
7021 Zarzouna Bizerte
Tunisia
;
    "F\'erid, Mokhtar"
;
Unit\'e de Recherches de Mat\'eriaux de Terres Rares,
Centre National de Recherches en Sciences des Mat\'eriaux,
BP 95 Hammam-Lif 2050
Tunisia
;
    'Moine, Bernard'
;
LPCML--UMR 5620 CNRS/UCBL, Domaine Scientifique de la Doua,
Universit\'e Claude Bernard Lyon 1 Batiment Alfred Kastler,
10 rue Andr\'e-Marie Amp\'ere, 69622 Villeurbanne Cedex, France
;
