# Supplementary material for: Silver europium(III) polyphosphate
Source: Acta Crystallogr Sect E Struct Rep Online. 2009 Feb 11;65(Pt 3):i13. doi: 10.1107/S1600536809004085 (PMC2968639; doi:10.1107/S1600536809004085)
Supplement: Supplementary file 2 [file e-65-00i13-Isup2.hkl]

#
# h,k,l, Fc-squared, Fo-squared, sigma(Fo-squared) and status flag
#
data_I
_shelx_title '  AgEuMou in P 21/n'
_shelx_refln_list_code          4
_shelx_F_calc_maximum      257.06
_exptl_crystal_F_000      1064.00
_reflns_d_resolution_high  0.7695
 
loop_
 _symmetry_equiv_pos_as_xyz
 'x, y, z'
 '-x+1/2, y+1/2, -z+1/2'
 '-x, -y, -z'
 'x-1/2, -y-1/2, z-1/2'
 
_cell_length_a     9.9654
_cell_length_b    13.1445
_cell_length_c     7.2321
_cell_angle_alpha  90.000
_cell_angle_beta   90.423
_cell_angle_gamma  90.000
 
_shelx_F_squared_multiplier     1.000
 
loop_
 _refln_index_h
 _refln_index_k
 _refln_index_l
 _refln_F_squared_calc
 _refln_F_squared_meas
 _refln_F_squared_sigma
 _refln_observed_status
   4   0   0    23330.54    21707.08    675.64 o
   6   0   0       44.39       74.09     37.05 o
   8   0   0      644.85      656.43     74.11 o
  12   0   0        0.94       52.92    100.55 o
   2   1   0      931.46      964.89    100.71 o
   3   1   0    13283.43    13579.52    302.01 o
   4   1   0     5716.14     5323.07    494.72 o
   5   1   0      738.53      694.04     58.25 o
   6   1   0     7738.23     7814.82    265.88 o
   7   1   0       11.70       91.21     30.35 o
   8   1   0     9544.28    10460.96    280.06 o
   9   1   0      231.32      226.82     60.87 o
  10   1   0    23051.79    27494.61   1644.61 o
  11   1   0      331.75      204.26    132.32 o
   3   2   0      898.33      905.85     31.67 o
   5   2   0     2799.77     2756.80     98.89 o
   6   2   0      335.43      240.01     47.64 o
   7   2   0      509.37      485.31     68.82 o
   8   2   0      471.83      563.56     48.23 o
   9   2   0     1535.74     1572.76     82.70 o
  10   2   0      200.62      245.68     82.04 o
  11   2   0     3990.92     4539.83    254.75 o
  12   2   0      168.96       36.67    103.99 o
   1   3   0    32597.50    29585.25    623.11 o
   2   3   0     3537.64     3574.00     84.50 o
   3   3   0    19828.48    17179.90    873.86 o
   4   3   0      589.61      690.57    119.13 o
   5   3   0      790.38      619.36     35.42 o
   6   3   0      362.02      330.29     29.25 o
   7   3   0      256.89      179.49     31.65 o
   8   3   0    10149.13    10577.46    280.07 o
   9   3   0      128.48      134.68     49.68 o
  10   3   0    11413.36    13310.57    906.26 o
  11   3   0      658.10      600.76     96.02 o
   0   4   0      300.27      328.23     15.88 o
   1   4   0     3059.30     3140.16     82.32 o
   3   4   0     2293.68     2603.91     73.04 o
   4   4   0     1776.28     1871.04     63.37 o
   5   4   0      120.50      100.19     20.33 o
   6   4   0     1387.63     1293.85     57.96 o
   7   4   0     1050.17      921.32     56.16 o
   8   4   0      110.43      110.61     36.87 o
   9   4   0    16229.20    19142.84   1030.82 o
  10   4   0      353.61      375.37     84.69 o
  11   4   0     2661.55     2860.33    199.11 o
  12   4   0      119.36      258.83    134.96 o
   1   5   0    35934.86    33707.93   1214.03 o
   2   5   0     1943.13     1879.01    119.27 o
   3   5   0    43832.42    42988.72   1135.95 o
   4   5   0      929.62     1106.08    111.21 o
   5   5   0     9690.03     9848.03    316.71 o
   6   5   0      603.22      639.75     97.94 o
   7   5   0       22.71       26.46     33.68 o
   8   5   0     7734.96     8579.20    273.46 o
   9   5   0     1366.20     1365.46     69.19 o
  10   5   0     5292.48     6263.72    259.85 o
  11   5   0      411.88      357.71     87.42 o
  12   5   0     1759.60     1619.21    158.92 o
   0   6   0    23608.12    21313.63    879.08 o
   1   6   0      194.84      234.55     17.62 o
   2   6   0     1048.85     1015.39     31.67 o
   3   6   0     1381.92     1480.93     47.67 o
   4   6   0    12754.72    12429.27    642.72 o
   5   6   0      111.42      173.51     52.93 o
   6   6   0     1097.67     1306.70     61.69 o
   7   6   0    15275.20    17769.89    463.16 o
   8   6   0       45.06       19.41     44.44 o
   9   6   0     9295.34    10784.68    397.83 o
  10   6   0       35.58       83.99     55.77 o
   2   7   0      211.51      204.09     18.71 o
   3   7   0    24095.42    25187.62    582.15 o
   4   7   0     2155.67     2199.53     79.48 o
   5   7   0    10128.87    10641.33    257.17 o
   6   7   0      783.05      682.19     46.68 o
   7   7   0      120.10      153.48     37.42 o
   8   7   0      261.32      285.99     76.74 o
   9   7   0      212.24       89.97     63.51 o
  10   7   0      823.07      772.20    259.39 o
  11   7   0        1.24       16.13     77.52 o
   0   8   0    11015.27    12808.75    575.43 o
   1   8   0      202.71      222.30     21.17 o
   2   8   0     3313.03     3477.99    101.23 o
   3   8   0     4447.09     4666.45    366.06 o
   4   8   0      135.15      178.46     20.33 o
   5   8   0       25.70       38.49     20.33 o
   6   8   0      554.47      423.31    103.22 o
   7   8   0    15886.76    17250.43    551.37 o
   8   8   0       70.66       87.21     41.95 o
   9   8   0     7703.70     8526.49    331.84 o
  10   8   0       39.21       72.77     67.05 o
  11   8   0    13322.17    15231.61   1496.20 o
   1   9   0    43043.14    43459.45    904.39 o
   2   9   0      771.45      831.21     42.35 o
   3   9   0    23327.03    24603.22   1033.46 o
   4   9   0     3027.60     2832.29    143.10 o
   5   9   0     1910.18     1941.82    105.94 o
   6   9   0       52.42       65.27     33.06 o
   7   9   0       26.05       22.28     35.40 o
   8   9   0      425.98      462.54     68.81 o
   9   9   0       19.57       19.74     60.86 o
  10   9   0      151.02       68.80    132.31 o
   0  10   0    21201.69    20333.72    941.28 o
   1  10   0     2724.70     2617.88     79.49 o
   2  10   0      178.93      259.34     21.17 o
   3  10   0     1124.84     1048.08     45.80 o
   4  10   0     7225.13     6916.39    276.08 o
   5  10   0     3733.18     3971.79    243.83 o
   6  10   0       26.35       32.06     31.64 o
   7  10   0      963.80      997.10     67.38 o
   8  10   0      827.48      901.10    256.75 o
   9  10   0    11016.94    10401.14    488.72 o
  10  10   0       27.63      -32.81    140.24 o
   1  11   0    22390.59    24800.29    518.57 o
   2  11   0      787.62      841.75     42.35 o
   3  11   0     6839.74     7972.07    289.28 o
   4  11   0      145.59      137.00     24.11 o
   5  11   0     1573.89     1748.52     74.61 o
   6  11   0     1479.87     1535.56     71.23 o
   7  11   0       43.00       99.11    142.89 o
   8  11   0     1130.98      950.94     92.65 o
   9  11   0       51.38       39.76     82.03 o
   0  12   0    12187.76    12160.49    654.30 o
   1  12   0      373.43      386.39     42.34 o
   2  12   0     7511.67     8700.99    249.51 o
   3  12   0      283.32      328.15     47.64 o
   4  12   0     2497.00     2478.26    158.92 o
   5  12   0      305.02      262.17     39.17 o
   6  12   0     1560.87     1843.24    172.09 o
   7  12   0      133.86      147.74    108.49 o
   8  12   0      431.52      403.68     63.52 o
   9  12   0     4524.60     4608.95    312.69 o
   1  13   0     5850.20     6328.14    201.57 o
   2  13   0     1162.17     1313.06     63.53 o
   3  13   0     2117.38     2044.43     95.34 o
   4  13   0       36.19        6.28     29.24 o
   5  13   0      126.72      144.26     37.05 o
   6  13   0     3407.83     2859.75    659.66 o
   7  13   0      245.45      217.31     60.70 o
   8  13   0      819.13      772.86    169.39 o
   0  14   0     6310.71     6689.11    302.36 o
   1  14   0      201.23      174.65     26.46 o
   2  14   0    15191.64    14847.34    526.84 o
   3  14   0       49.00       58.21     37.05 o
   4  14   0     1196.36     1228.30    164.13 o
   5  14   0      209.04      156.13     48.65 o
   6  14   0     2663.63     3098.67    254.25 o
   7  14   0     2336.36     2319.72    243.62 o
   1  15   0      537.03      587.54     84.69 o
   2  15   0        3.70       31.75     42.34 o
   3  15   0       56.46       58.22     37.05 o
   4  15   0     2192.75     2134.32    185.36 o
   5  15   0        8.20       42.34     84.68 o
   6  15   0       23.95       -5.29     79.38 o
   1  16   0       85.61       52.92     63.51 o
   2  16   0     5893.72     5901.69    424.20 o
   3  16   0       37.97      132.31     68.80 o
   4  16   0     3571.23     3480.96    286.11 o
 -11   0   1      764.83      751.70    148.22 o
  -9   0   1    19633.50    22401.42    752.41 o
  -7   0   1    14235.47    13468.77    469.22 o
  -5   0   1    59055.30    51988.32   1427.74 o
  -3   0   1    12827.59    11352.61    370.37 o
   3   0   1    40068.59    34283.04   1375.30 o
   5   0   1    10039.59     9578.26    314.48 o
   7   0   1    56766.41    56457.66   1727.35 o
   9   0   1       35.60       74.09     52.92 o
 -12   1   1       15.75       47.76     76.65 o
 -11   1   1     2374.36     2788.29    415.79 o
 -10   1   1      830.30      727.02     83.67 o
  -9   1   1     2920.00     3334.65    116.91 o
  -8   1   1      799.56      657.70    105.88 o
  -7   1   1    19389.83    20393.37    459.75 o
  -6   1   1     4168.45     4207.61    134.90 o
  -5   1   1    42569.35    41433.05   1133.66 o
  -2   1   1    10741.62    11387.88    254.60 o
  -1   1   1       75.39       63.75     13.23 o
   2   1   1      943.94      757.19     39.75 o
   3   1   1    54497.02    51069.18   3167.69 o
   4   1   1      231.04      254.36     44.99 o
   5   1   1    56460.26    53680.20   1034.06 o
   6   1   1     3882.35     4467.22    126.05 o
   7   1   1    17211.39    17575.79    415.08 o
   8   1   1     1542.81     1429.30     72.95 o
   9   1   1     3546.87     3809.53    215.82 o
  10   1   1       15.20       14.07     75.02 o
  11   1   1     1748.53     1699.65    145.63 o
  12   1   1      255.95      337.24    100.83 o
 -12   2   1      839.55      803.97    125.02 o
 -11   2   1      187.47       85.47     73.73 o
 -10   2   1      171.23      208.36     47.97 o
  -9   2   1     7006.52     7082.34    408.70 o
  -8   2   1     2368.25     2285.22    116.61 o
  -7   2   1    32289.95    33254.70    653.84 o
  -6   2   1      814.11      743.69     42.93 o
  -5   2   1    24298.75    21911.70    949.64 o
  -4   2   1    10571.96     9716.25    830.10 o
  -2   2   1     2072.88     1941.14     54.31 o
  -1   2   1     5988.60     5017.17    149.20 o
   0   2   1      461.91      443.03     20.34 o
   2   2   1    11918.17    11619.39    272.36 o
   3   2   1     9982.79     8562.88    196.44 o
   4   2   1      530.99      512.19     31.66 o
   5   2   1    43809.00    42090.32    825.43 o
   6   2   1     9119.12    10099.05    305.94 o
   7   2   1    13217.98    12006.53   1273.48 o
   8   2   1     4668.35     4903.58    159.35 o
   9   2   1     4593.34     4345.37    157.47 o
  10   2   1       32.48       15.88     64.77 o
  11   2   1      115.62      214.72    101.61 o
  12   2   1      623.55      599.29    119.32 o
 -12   3   1       82.82      127.02    107.66 o
 -11   3   1      350.12      312.28    111.15 o
 -10   3   1     1438.46     1574.43    110.59 o
  -9   3   1     2843.67     3300.59    153.65 o
  -8   3   1       51.50      120.76     40.66 o
  -7   3   1     9432.37     9895.74    258.14 o
  -6   3   1    20884.11    19530.12    420.69 o
  -5   3   1    30080.04    27522.74   1235.77 o
  -4   3   1    12632.46    11528.32    288.56 o
  -3   3   1    14777.22    12995.57    520.31 o
  -2   3   1     8974.47     8050.91    204.56 o
  -1   3   1    21270.11    21868.05    579.83 o
   1   3   1    19789.92    17909.72    351.98 o
   3   3   1    33646.02    31048.17    719.32 o
   5   3   1    32433.84    31782.65    630.48 o
   6   3   1     6131.44     6056.95    154.19 o
   7   3   1    11259.00    11338.45    279.90 o
   8   3   1     8475.40     8415.10    253.04 o
   9   3   1     2958.27     2723.97    120.34 o
  10   3   1      806.06      795.80     89.84 o
  11   3   1      931.84     1025.65    125.34 o
  12   3   1     1188.42     1710.05    243.54 o
 -12   4   1      619.38      434.05    127.04 o
 -11   4   1     1437.41     1339.85    127.13 o
 -10   4   1     1078.63     1094.57     96.64 o
  -9   4   1       18.64      154.00    111.14 o
  -8   4   1     3792.74     3752.29    157.87 o
  -7   4   1    34115.57    35632.63   1455.36 o
  -6   4   1    12343.15    12302.93    331.93 o
  -5   4   1    14896.67    14900.63    332.10 o
  -4   4   1    15470.76    15659.24    476.20 o
  -3   4   1     2045.38     1896.48    185.54 o
  -2   4   1    20803.87    21035.13   1527.08 o
  -1   4   1     1805.27     2045.74     51.98 o
   0   4   1     8697.93     7852.28    873.56 o
   1   4   1     2586.29     2712.02     72.52 o
   2   4   1     6711.52     5735.13    402.10 o
   3   4   1     6760.61     6696.81    171.18 o
   4   4   1    20337.58    18966.45    464.38 o
   5   4   1    30872.91    31527.88    734.99 o
   6   4   1    11930.40    11778.35    495.39 o
   7   4   1       30.19       50.28     34.40 o
   8   4   1     4970.39     5548.91    254.58 o
   9   4   1    13601.82    15036.50    392.54 o
  10   4   1     2708.31     2675.23    177.67 o
  11   4   1     1125.91     1350.04    201.18 o
  12   4   1      479.18      471.08    102.87 o
 -12   5   1      133.46      151.50    142.90 o
 -11   5   1       14.00       97.16     72.90 o
 -10   5   1      403.27      264.65    137.62 o
  -9   5   1     1371.14     1307.20     81.23 o
  -8   5   1    22401.09    25389.05    595.76 o
  -7   5   1     4733.29     5337.18    151.03 o
  -6   5   1     1451.70     1386.90    156.24 o
  -5   5   1     3299.04     3280.60    174.98 o
  -4   5   1    43562.07    43486.79   1208.12 o
  -3   5   1     8047.77     8220.61    258.20 o
  -2   5   1     6463.70     7069.65    148.24 o
  -1   5   1    12345.27    12936.54    246.10 o
   0   5   1      805.68      691.70     23.68 o
   1   5   1      890.88      791.09     63.56 o
   2   5   1    15267.28    14638.16    476.89 o
   3   5   1    21536.64    19212.82   1610.05 o
   4   5   1     8390.16     8674.88    203.19 o
   5   5   1    18062.66    18570.60    381.70 o
   6   5   1    18907.68    20738.10   1571.23 o
   7   5   1     3718.94     4097.76    132.09 o
   8   5   1     5383.50     5318.99    166.88 o
   9   5   1      709.08      794.96     82.05 o
  10   5   1      319.56      330.11     82.04 o
  11   5   1      213.92      218.15     85.83 o
  12   5   1       38.71      136.99     93.89 o
 -11   6   1      867.80      933.84    115.86 o
 -10   6   1     4042.01     4453.80    455.79 o
  -9   6   1     4755.16     4909.33    196.97 o
  -7   6   1      449.97      416.89     37.43 o
  -6   6   1    13703.11    14827.89    364.62 o
  -5   6   1     4854.25     4723.52    156.53 o
  -4   6   1    36106.67    38516.57    854.98 o
  -3   6   1     7742.44     8686.92    213.43 o
  -2   6   1     8058.06     8855.54    508.34 o
  -1   6   1      278.18      328.18     15.88 o
   1   6   1      132.30       69.56     42.34 o
   2   6   1    17004.59    15497.00    310.41 o
   4   6   1    27980.99    27407.46   1347.90 o
   5   6   1       55.93       40.71     24.11 o
   6   6   1    10700.57    12615.38    704.93 o
   7   6   1    12908.39    14184.37    753.21 o
   8   6   1     9258.09    10345.27    475.47 o
   9   6   1      357.90      352.26     51.89 o
  10   6   1     3134.96     3865.88    243.65 o
  11   6   1     1502.14     1645.93    142.27 o
 -11   7   1      455.42      328.16    121.74 o
 -10   7   1     1251.74     1310.18     99.39 o
  -9   7   1        5.03       31.75     56.13 o
  -8   7   1    12501.71    13981.17    497.30 o
  -7   7   1       33.19       70.36     31.64 o
  -6   7   1    14958.59    17034.44    381.81 o
  -5   7   1       46.26       42.34     18.71 o
  -4   7   1    14440.00    14337.73    293.57 o
  -3   7   1     8464.95     9509.13    201.44 o
  -2   7   1    11810.81    12080.87    242.09 o
   0   7   1     2478.80     2099.24     58.31 o
   1   7   1      219.69      270.16     52.93 o
   2   7   1    11461.61    10470.47    343.84 o
   3   7   1     2108.33     1844.40    166.91 o
   4   7   1    21949.11    21909.18    449.94 o
   5   7   1     2142.01     2009.99     72.98 o
   6   7   1     8079.91     8293.77    395.76 o
   7   7   1     1338.77     1207.32     69.19 o
   8   7   1     8463.63     9331.51    245.92 o
   9   7   1        5.41       15.66     45.77 o
  10   7   1      573.62      576.86     98.86 o
  11   7   1      289.11      315.73    193.18 o
 -11   8   1       72.07       58.22     85.05 o
 -10   8   1     1885.21     2000.76    114.38 o
  -9   8   1      222.14      235.49    105.85 o
  -8   8   1     6786.62     7340.21    496.12 o
  -7   8   1      812.39      709.09    127.06 o
  -6   8   1    12547.44    13861.99    824.86 o
  -5   8   1     1088.39     1080.59     84.72 o
  -4   8   1    22493.87    24369.66   1394.45 o
  -2   8   1     1384.53     1322.57     43.10 o
  -1   8   1      536.11      487.04     21.18 o
   0   8   1     3620.82     4009.62    111.38 o
   1   8   1     2606.64     2514.39    230.57 o
   2   8   1    29858.70    30109.37    660.85 o
   3   8   1      484.00      420.95     31.65 o
   4   8   1    17144.29    17153.45    358.62 o
   5   8   1     2531.72     2361.16     85.93 o
   6   8   1    15362.56    16918.27    420.93 o
   7   8   1     2331.60     2387.48    104.68 o
   8   8   1     7000.29     7400.77    240.06 o
   9   8   1        9.18       16.94     52.84 o
  10   8   1     1149.63     1465.75    293.83 o
  11   8   1       12.61       60.57    174.64 o
 -10   9   1     3795.11     4084.24    524.59 o
  -9   9   1      206.71      166.16     45.78 o
  -8   9   1     2041.81     1880.65    238.33 o
  -7   9   1     2424.57     2524.34     97.94 o
  -6   9   1    23427.21    26028.20   1648.70 o
  -5   9   1     1205.46     1199.92     52.02 o
  -4   9   1     5034.34     5548.51    179.59 o
  -3   9   1      336.05      298.19     39.70 o
  -2   9   1     8419.65     9387.09    292.35 o
  -1   9   1      534.99      571.72     31.76 o
   0   9   1     8388.31     8739.88    212.65 o
   1   9   1       94.57      111.14     15.88 o
   2   9   1     2250.12     1975.91    238.43 o
   3   9   1       76.48      212.75     87.32 o
   4   9   1    11120.98    11116.94    276.65 o
   5   9   1     3252.78     2835.44    217.30 o
   6   9   1    12820.83    14585.54    368.48 o
   7   9   1       42.71       51.08     42.91 o
   8   9   1     4401.31     4768.38    183.21 o
   9   9   1      388.60      466.10     89.98 o
  10   9   1      558.83      597.32     89.59 o
 -10  10   1      130.80      204.76     84.14 o
  -9  10   1     1813.60     1881.87    288.60 o
  -8  10   1     3866.49     4216.78    408.06 o
  -7  10   1       48.62       78.27     35.40 o
  -5  10   1     3494.79     3232.82    331.25 o
  -4  10   1     4379.31     4582.22    209.45 o
  -3  10   1      412.37      456.05     39.70 o
  -2  10   1    19156.72    21474.54    491.33 o
  -1  10   1     5335.49     5624.37    175.10 o
   0  10   1     9139.63     9999.45    249.85 o
   1  10   1      805.43      804.73     37.06 o
   2  10   1     2857.08     2860.94    161.63 o
   3  10   1     4178.69     4173.21    114.61 o
   4  10   1     9596.20    10784.19    273.64 o
   5  10   1       19.36        2.65     29.94 o
   6  10   1    14158.71    15813.29    729.12 o
   7  10   1     3107.44     3289.65    209.29 o
   8  10   1     2247.00     2198.02    114.58 o
   9  10   1      443.38      447.16     80.40 o
  10  10   1     2145.51     2636.57    256.85 o
  -9  11   1     1346.13     1551.53    246.20 o
  -8  11   1     2518.63     2735.29    206.57 o
  -7  11   1     1631.60     1800.41    132.38 o
  -6  11   1     8836.86     9484.80    254.88 o
  -5  11   1     1457.39     1501.64    137.68 o
  -4  11   1     6058.03     6954.26    649.92 o
  -3  11   1      416.38      439.33     37.05 o
  -2  11   1     1756.80     1880.19     63.56 o
  -1  11   1      116.32       95.26     31.75 o
   0  11   1     4153.37     4480.32    127.25 o
   1  11   1     1905.31     1837.96     74.15 o
   2  11   1     1049.05     1154.23     63.54 o
   3  11   1     7399.78     7752.20    202.51 o
   4  11   1     4204.83     4423.90    251.82 o
   5  11   1     3327.64     3128.82    142.09 o
   6  11   1     8364.14     8423.15    289.54 o
   7  11   1     3312.80     3501.49    256.98 o
   8  11   1     1781.28     1944.07    108.74 o
   9  11   1      621.37      899.85    137.62 o
  -8  12   1      769.03      514.90    113.81 o
  -7  12   1     2540.86     3050.99    259.55 o
  -6  12   1     5027.21     4844.50    161.07 o
  -5  12   1     3293.84     3256.24    272.89 o
  -4  12   1     3842.87     3969.79    169.60 o
  -2  12   1     2330.54     2743.99     90.05 o
  -1  12   1     2644.85     3078.16    111.26 o
   0  12   1      566.75      656.39     52.93 o
   1  12   1     2941.35     3099.74    100.68 o
   2  12   1     1025.57     1016.53     47.65 o
   3  12   1     6023.58     6689.58    209.55 o
   4  12   1     8294.95     8896.97   1101.68 o
   5  12   1     1191.03     1118.53     78.36 o
   6  12   1     2766.74     2918.73    119.19 o
   7  12   1     2814.11     2428.36    127.14 o
   8  12   1     1193.89     1143.60    113.18 o
  -8  13   1     3533.20     4132.60    333.79 o
  -7  13   1      439.40      381.09    116.45 o
  -6  13   1      558.03      339.95    121.74 o
  -4  13   1     3405.21     3624.40    190.76 o
  -3  13   1     1856.37     1535.81     84.73 o
  -2  13   1     1062.96     1069.46     52.94 o
  -1  13   1       10.33        5.29     26.46 o
   0  13   1       40.56       47.63     21.17 o
   1  13   1      111.69       79.39     37.05 o
   2  13   1      462.85      354.64     37.05 o
   3  13   1     4910.26     4506.72    281.01 o
   4  13   1     1170.50     1004.40     63.53 o
   5  13   1     2465.77     2231.29    248.95 o
   6  13   1     1621.51     1227.15    201.22 o
   7  13   1     4711.65     4780.63    575.10 o
   8  13   1     1362.04     1099.50    259.43 o
  -7  14   1     5190.28     5534.25    365.77 o
  -6  14   1       36.27      100.55    105.84 o
  -5  14   1     2021.33     1922.39    227.72 o
  -2  14   1     1003.34      905.29     52.94 o
  -1  14   1      715.83      756.98     52.94 o
   0  14   1     3241.92     3030.76    111.27 o
   1  14   1     7216.11     7582.62    265.31 o
   2  14   1     2752.31     2505.71    111.25 o
   3  14   1     2369.74     2357.02     95.34 o
   4  14   1     1089.73     1111.78    116.47 o
   5  14   1     5739.97     6442.59    493.14 o
   6  14   1      620.29      399.64     70.47 o
   7  14   1      826.54      905.20    142.93 o
  -5  15   1     2540.52     2510.58    238.35 o
  -4  15   1       46.44      195.81     79.38 o
  -3  15   1     1677.93     1445.59    132.38 o
  -2  15   1      277.76      227.59     52.93 o
  -1  15   1      444.18      434.03     74.10 o
   0  15   1      254.11      227.58     42.34 o
   1  15   1     2133.94     1874.83     95.33 o
   2  15   1       22.64       37.05     63.51 o
   3  15   1     1340.02     1090.69     79.42 o
   4  15   1       47.52        5.29     47.63 o
   5  15   1     5184.01     6297.76    471.80 o
  -4  16   1       55.22      -10.58     89.97 o
  -3  16   1     1432.34     1403.08    142.96 o
  -2  16   1       29.19       21.17     95.26 o
  -1  16   1     2836.49     3220.68    233.08 o
   1  16   1     2809.56     3199.46    243.67 o
   2  16   1       27.91      269.90    105.84 o
 -12   0   2     1238.19     1429.47    169.42 o
 -10   0   2      459.99      227.60    105.86 o
  -8   0   2     1031.17      783.61     74.13 o
  -6   0   2    11168.90     9948.75    521.94 o
  -4   0   2    18050.01    18133.79    541.87 o
   0   0   2    24926.53    23413.94    633.99 o
   4   0   2    35501.93    36981.03   1037.82 o
   6   0   2      612.84      629.99     58.23 o
   8   0   2     1995.36     1912.20    127.13 o
  10   0   2      971.70      688.24    164.12 o
  12   0   2     1269.82     1471.84    206.48 o
 -11   1   2       22.67        7.36    142.89 o
 -10   1   2     9950.01    10312.94   1166.01 o
  -9   1   2      212.84      259.62     42.92 o
  -8   1   2    18503.48    20318.62    533.64 o
  -7   1   2      918.05      750.77     48.67 o
  -6   1   2     1858.03     1670.38     69.23 o
  -5   1   2     4341.53     4417.30    220.25 o
  -4   1   2     6649.18     6573.69    190.31 o
  -3   1   2     1954.22     2157.03     87.47 o
  -2   1   2     2983.56     3056.12     76.89 o
  -1   1   2      133.46      120.30     21.17 o
   0   1   2      400.10      432.33     18.72 o
   1   1   2    33130.13    32793.35    816.87 o
   2   1   2      167.08      255.93     74.10 o
   4   1   2     1609.41     1394.87    182.80 o
   5   1   2     4881.62     5353.44    144.20 o
   6   1   2    13445.45    14013.58    583.88 o
   7   1   2     1072.98      938.58     54.19 o
   8   1   2     7851.13     8194.93    419.56 o
   9   1   2       25.85        8.97     41.95 o
  10   1   2    23137.28    28251.19   1654.88 o
  11   1   2        0.29       59.10     86.13 o
 -12   2   2       15.12       55.19     78.32 o
 -11   2   2      964.94     1034.58    123.36 o
 -10   2   2       24.47       64.60     54.16 o
  -9   2   2    12091.02    13627.55    372.28 o
  -8   2   2       12.01       60.86     33.68 o
  -7   2   2     2868.13     2506.18    113.72 o
  -4   2   2    23133.97    21027.56    774.90 o
  -3   2   2     4888.30     4809.31    121.05 o
  -2   2   2    51991.89    48079.06   1272.99 o
  -1   2   2      748.73      786.80     50.32 o
   1   2   2       60.78       90.28     11.23 o
   3   2   2      325.72      266.95     24.12 o
   4   2   2    18559.19    16747.91    358.37 o
   5   2   2      306.15      330.13     31.76 o
   7   2   2     3872.09     3807.52    125.22 o
   8   2   2     1660.01     2062.13    209.20 o
   9   2   2     2481.01     2691.71    238.39 o
  10   2   2      652.42      796.45     99.14 o
  11   2   2      583.16      682.32    101.63 o
  12   2   2      136.19      100.56    132.31 o
 -12   3   2     4461.31     4521.85    296.79 o
 -11   3   2       56.49      -48.07    113.78 o
 -10   3   2    13784.41    14841.28   1159.61 o
  -9   3   2       71.15      211.69     74.09 o
  -8   3   2     7781.57     7898.78    469.96 o
  -7   3   2      188.11      253.24     31.65 o
  -6   3   2     1418.74     1251.36     57.96 o
  -4   3   2      495.46      454.29    148.23 o
  -3   3   2    36921.31    33840.17   1124.57 o
  -2   3   2    14153.45    14192.23    428.77 o
   0   3   2     2643.07     2670.27     64.95 o
   1   3   2    59105.51    55055.13   1913.31 o
   2   3   2     8479.32     8987.63    250.63 o
   3   3   2    10985.29    10074.07    659.26 o
   4   3   2     3055.38     2935.49     89.07 o
   6   3   2      345.22      366.90     50.29 o
   7   3   2      300.73      322.00     37.43 o
   8   3   2    23454.55    22707.81   1443.53 o
   9   3   2      396.51      495.25     76.66 o
  10   3   2     8988.41    10325.46    769.93 o
  11   3   2       17.04       31.75    153.47 o
  12   3   2     7789.96     9096.68    458.32 o
 -12   4   2        8.59       65.46     98.57 o
 -11   4   2    10538.85    12895.89    881.68 o
 -10   4   2      344.25      393.34     64.78 o
  -9   4   2     4759.63     5002.45    164.45 o
  -8   4   2       37.83       94.47     36.86 o
  -7   4   2     3503.02     3323.20    104.15 o
  -6   4   2     1581.94     1362.02    230.40 o
  -5   4   2        8.73       58.21     24.11 o
  -4   4   2    12911.96    13801.55    346.56 o
  -3   4   2     1751.98     1896.64     63.59 o
  -2   4   2    39077.03    43714.59   1719.33 o
  -1   4   2     2454.98     2079.01     95.46 o
   1   4   2      272.54      350.67     47.64 o
   2   4   2    20915.08    20085.90    412.85 o
   3   4   2       35.15       89.21     50.28 o
   4   4   2     8256.44     7696.80    281.99 o
   5   4   2       23.32       42.34     22.45 o
   6   4   2      298.71      317.05     31.65 o
   7   4   2    14565.58    14731.18   1084.32 o
   8   4   2      790.43      750.23     56.15 o
   9   4   2     3918.37     3752.03    140.21 o
  10   4   2      888.86      860.53    106.24 o
  11   4   2     7560.47     9270.87    469.50 o
  12   4   2      963.07      886.29    119.61 o
 -11   5   2        3.33      -53.48     69.93 o
 -10   5   2     7926.52     8694.54    384.78 o
  -9   5   2        4.97       61.15     50.28 o
  -8   5   2      254.44      247.63     41.95 o
  -7   5   2     1725.56     1583.20     72.38 o
  -6   5   2     3668.38     3722.64    241.24 o
  -4   5   2     1753.82     1578.68    150.99 o
  -3   5   2    12119.46    12316.62    544.18 o
  -2   5   2     5628.08     5563.69    201.93 o
   0   5   2      287.88      313.65     60.87 o
   1   5   2    58898.65    58433.64   1086.41 o
   2   5   2      543.53      496.01     42.35 o
   3   5   2    34448.39    32076.48    857.44 o
   4   5   2      579.90      480.43     35.42 o
   5   5   2     2095.91     2043.92     72.98 o
   6   5   2      716.50      675.25     55.79 o
   7   5   2      758.59      726.63     50.43 o
   8   5   2     5834.47     6202.55    350.13 o
   9   5   2      286.29      280.62     48.65 o
  10   5   2     3394.07     4086.23    244.23 o
  11   5   2      269.89      223.61    103.21 o
 -10   6   2        1.71      -52.92     52.92 o
  -9   6   2     5213.75     5634.64    477.23 o
  -8   6   2      325.12      291.93     46.67 o
  -7   6   2    10512.09    10643.93    346.19 o
  -6   6   2       17.32       37.80     36.06 o
  -5   6   2     3010.13     3338.80    209.37 o
  -4   6   2      342.13      300.45     63.52 o
  -3   6   2     1328.14     1387.58     84.74 o
  -2   6   2    14320.77    13338.66    384.61 o
  -1   6   2     3807.10     4064.44    143.26 o
   0   6   2    11879.01    11620.94    677.68 o
   1   6   2      119.26      184.98     23.13 o
   2   6   2    18127.12    18625.39    712.20 o
   3   6   2      289.49      390.03     33.07 o
   4   6   2      868.64      888.37     45.80 o
   5   6   2     2633.28     2789.97    230.52 o
   6   6   2      145.45       63.51     33.06 o
   7   6   2     2168.48     2253.21    127.13 o
   8   6   2      436.85      452.36     53.70 o
   9   6   2    15363.17    14520.42    734.54 o
  10   6   2       20.18       72.91     82.65 o
 -11   7   2      446.25      420.91     89.98 o
 -10   7   2      565.73      517.20     82.04 o
  -9   7   2       19.46       15.37     39.16 o
  -8   7   2     1342.44     1439.61     89.62 o
  -7   7   2      480.74      424.57     46.67 o
  -6   7   2      801.22      710.66    164.12 o
  -5   7   2     7769.67     8267.58    232.88 o
  -4   7   2      284.18      222.44     47.64 o
  -3   7   2    12856.88    12525.96    431.77 o
  -2   7   2      350.38      264.66     31.76 o
   0   7   2      603.96      640.60     47.65 o
   1   7   2    36765.07    32342.92   1650.39 o
   2   7   2     2154.42     2147.58    198.71 o
   3   7   2    22533.42    22202.60    616.78 o
   4   7   2     3874.39     4273.87    190.91 o
   5   7   2     2262.16     2292.29     95.03 o
   6   7   2     1261.15     1239.10     56.16 o
   7   7   2      219.19      219.55     42.34 o
   8   7   2       39.12       89.97     37.42 o
   9   7   2        6.45       21.17     84.68 o
  10   7   2     1593.35     1599.78    386.54 o
  11   7   2      447.54      574.66    110.61 o
 -10   8   2      151.90      185.02     76.20 o
  -9   8   2    11706.94    14176.36    911.39 o
  -8   8   2      497.28      482.86     48.88 o
  -7   8   2      429.67      465.04     92.63 o
  -6   8   2       25.29      -14.48     32.00 o
  -5   8   2     1400.32     1300.88    182.70 o
  -4   8   2       56.40       29.86     15.32 o
  -3   8   2      350.59      411.98     20.33 o
  -2   8   2        0.41       79.38     31.75 o
  -1   8   2       68.01       95.26     26.46 o
   0   8   2      262.10      264.65     10.59 o
   1   8   2     1987.17     2022.12    148.35 o
   2   8   2     2047.42     2240.34     91.65 o
   3   8   2       17.28       66.15     18.71 o
   4   8   2      337.62      276.06     60.87 o
   5   8   2     6227.19     5901.92    176.65 o
   6   8   2      297.63      235.15     89.98 o
   7   8   2     1352.90     1134.66     73.56 o
   8   8   2      167.75       55.95     63.51 o
  10   8   2       32.14      169.35     95.26 o
 -10   9   2      440.40      319.65    100.57 o
  -9   9   2       95.09       98.70     69.16 o
  -8   9   2      215.45      262.79     47.97 o
  -7   9   2      211.19      231.73     35.41 o
  -6   9   2     2334.39     1940.78    185.40 o
  -5   9   2     4300.44     4312.78    371.14 o
  -4   9   2      321.99      321.15     27.23 o
  -2   9   2      389.19      386.40     42.35 o
  -1   9   2    23074.39    22782.40    637.16 o
   0   9   2      552.05      619.36     37.06 o
   1   9   2    52568.07    49666.20   1330.93 o
   3   9   2     4578.23     4656.45    294.36 o
   4   9   2       83.78       89.97     26.20 o
   5   9   2     7806.40     8184.56    345.15 o
   6   9   2      270.11      257.71     35.41 o
   7   9   2      542.55      472.05     48.66 o
   8   9   2      268.89      308.04     52.93 o
   9   9   2      115.50      121.72     60.99 o
  10   9   2      417.59      358.83     84.15 o
  -9  10   2     7627.81     7544.52   1289.29 o
  -8  10   2      139.70      104.14     57.20 o
  -7  10   2      889.30      812.33     79.41 o
  -6  10   2      878.70      697.55    103.23 o
  -5  10   2      462.59      529.21     89.98 o
  -4  10   2      919.53      890.81    174.71 o
  -3  10   2     1760.04     1864.31    121.82 o
  -2  10   2    13582.49    13100.11    420.69 o
  -1  10   2       87.52       95.26     31.75 o
   0  10   2      176.52      148.19     15.88 o
   1  10   2      494.16      561.10     37.05 o
   2  10   2     5834.97     5568.55    166.68 o
   3  10   2     1128.27     1214.72     61.68 o
   4  10   2       12.03       60.16     34.24 o
   5  10   2       24.67       18.06     52.92 o
   6  10   2     2612.45     2621.43    102.96 o
   7  10   2     7774.38     7735.55    236.43 o
   8  10   2       72.87       63.51     59.53 o
   9  10   2     3254.31     3497.62    241.06 o
  10  10   2       40.25       47.63     72.33 o
  -9  11   2       67.19       21.17    132.31 o
  -8  11   2     2049.49     2515.54    270.09 o
  -7  11   2      375.81      392.09     68.81 o
  -6  11   2      151.32       48.09    100.56 o
  -5  11   2      373.39      375.80     42.34 o
  -4  11   2      911.74      772.94     79.41 o
  -3  11   2    14885.88    17008.14    623.03 o
  -2  11   2     1352.16     1244.38     90.02 o
  -1  11   2    12057.68    12725.35    425.60 o
   0  11   2      798.05      788.81     47.65 o
   1  11   2    16613.96    18560.47    485.07 o
   2  11   2     1363.92     1335.64     85.15 o
   3  11   2    11655.61    12214.76    382.31 o
   4  11   2       16.61       44.98     29.24 o
   5  11   2      127.12      188.81     33.68 o
   6  11   2     3549.84     3260.16    251.71 o
   7  11   2       13.56      -29.83    119.07 o
   8  11   2     1167.55     1232.12    100.25 o
   9  11   2      642.27      692.90     82.67 o
  -8  12   2      154.30      206.41    121.73 o
  -7  12   2     4844.42     5470.57    429.38 o
  -6  12   2      972.80      862.92    121.76 o
  -5  12   2      283.34      254.05     21.17 o
  -4  12   2     7462.58     8374.83    408.66 o
  -3  12   2      561.43      486.99     68.81 o
  -2  12   2     4947.91     5371.63    233.32 o
  -1  12   2     1187.83     1339.57    121.78 o
   0  12   2    12618.75    13032.65    414.92 o
   1  12   2      167.54      148.19     26.46 o
   2  12   2     4482.47     4331.49    169.65 o
   3  12   2       12.30       -1.63     19.34 o
   4  12   2     2982.53     3008.14    299.35 o
   5  12   2       44.69       37.05     36.86 o
   6  12   2      486.93      593.78     59.66 o
   8  12   2       17.75      -71.24     79.38 o
  -7  13   2       97.73       63.51    158.77 o
  -6  13   2       22.81       31.75     84.68 o
  -5  13   2     1275.50     1053.62    132.36 o
  -4  13   2      350.56      301.69     63.51 o
  -3  13   2      263.36      370.49     74.10 o
  -2  13   2       63.60       84.68     52.92 o
  -1  13   2    12187.74    13472.80    462.56 o
   0  13   2      908.97      995.28     47.65 o
   1  13   2     1988.75     1837.78     79.44 o
   2  13   2      435.63      412.86     37.05 o
   3  13   2     4009.05     3719.59    142.68 o
   4  13   2     2246.78     1899.17    180.08 o
   5  13   2       40.67       -3.09     66.15 o
   6  13   2      730.78      550.75     56.15 o
   7  13   2      104.18      111.14    111.14 o
  -6  14   2     1650.06     1636.17    185.33 o
  -5  14   2      448.60      529.30    132.32 o
  -4  14   2     5397.25     5498.20    408.26 o
  -3  14   2       50.13      169.35     68.80 o
  -2  14   2     6207.84     5966.92    265.20 o
  -1  14   2      603.75      502.87     74.11 o
   0  14   2    11433.83    10420.92    403.87 o
   1  14   2      197.66      216.99     31.76 o
   2  14   2     4998.44     4591.22    174.95 o
   3  14   2       72.64       79.38     31.75 o
   4  14   2     6349.62     5325.28    299.66 o
   5  14   2      558.65      412.45     66.16 o
   6  14   2       56.85       58.22     79.38 o
  -5  15   2       62.66        5.29     95.26 o
  -4  15   2      230.93      100.56     89.97 o
  -3  15   2       92.29      179.94    127.02 o
  -2  15   2       61.95      132.31     79.38 o
  -1  15   2      941.15      931.72     84.70 o
   0  15   2      732.56      640.52     79.40 o
   1  15   2      435.11      460.49     63.52 o
   2  15   2       14.38       68.80     47.63 o
   3  15   2        4.74        0.00     63.51 o
   4  15   2      333.18      455.18    105.86 o
   5  15   2       78.27      -15.88     84.68 o
  -3  16   2     1234.97     1154.15    164.12 o
  -2  16   2     8102.74     8723.25    583.67 o
  -1  16   2       74.45       47.63     89.97 o
   0  16   2     2934.35     3178.37    270.16 o
   1  16   2       40.18      -58.21    116.43 o
   2  16   2     8133.53     8213.93    525.31 o
 -11   0   3      403.90      545.17    174.67 o
  -9   0   3    13824.55    13739.02    718.35 o
  -7   0   3    22601.23    22329.28    716.68 o
  -5   0   3    25962.65    22716.31    752.02 o
  -3   0   3    28032.89    31069.32    863.94 o
  -1   0   3     7582.27     7857.42    245.05 o
   3   0   3     3336.74     3098.12    127.32 o
   5   0   3    39241.09    37892.53   1076.77 o
   7   0   3     3925.91     4108.99    185.57 o
   9   0   3     6194.83     6254.70    366.05 o
  11   0   3       75.42      -89.97    116.43 o
 -12   1   3        7.97       79.38    137.60 o
 -11   1   3     1489.70     1782.12    328.28 o
 -10   1   3       13.81      -32.95     57.91 o
  -9   1   3     2153.40     2033.04     99.20 o
  -8   1   3     2958.81     2874.94    105.98 o
  -7   1   3     5281.72     4863.72    461.56 o
  -6   1   3       31.85       87.36     25.40 o
  -5   1   3    25983.04    26705.42    763.78 o
  -4   1   3     6544.23     7408.94    184.14 o
  -3   1   3    19638.29    21848.53    633.29 o
  -2   1   3     3968.04     4080.79    113.35 o
  -1   1   3    14822.86    15150.47    347.81 o
   0   1   3       14.56       55.45     23.82 o
   1   1   3    34832.67    32845.80   2745.67 o
   2   1   3     9263.54    10551.87    685.04 o
   3   1   3    55345.13    55214.47   1029.58 o
   4   1   3      428.56      486.45     31.65 o
   5   1   3    31671.22    30867.46    783.89 o
   6   1   3       38.76       34.22     27.88 o
   7   1   3    17329.75    18759.21    401.63 o
   8   1   3      385.99      407.56     42.92 o
   9   1   3     4427.34     4091.19    288.93 o
  10   1   3      130.40       92.22     78.28 o
  11   1   3      585.13      561.08    142.92 o
  12   1   3      133.08      132.31    101.04 o
 -11   2   3      619.52      529.49    103.01 o
 -10   2   3     1792.24     1555.12    102.64 o
  -9   2   3     7469.81     6882.16    443.19 o
  -8   2   3       38.15      116.64     46.67 o
  -7   2   3    17099.44    15640.69   1682.90 o
  -6   2   3     7398.30     6479.57    326.70 o
  -5   2   3    30269.18    28685.75    577.89 o
  -4   2   3      167.93      187.13     29.11 o
  -3   2   3    15431.33    15032.71    631.21 o
  -2   2   3     6967.79     6702.64    244.74 o
  -1   2   3     9020.76     8397.57    258.57 o
   0   2   3     3627.93     3114.71     98.05 o
   1   2   3      123.77      135.43     14.97 o
   2   2   3     2012.61     2224.63     70.91 o
   3   2   3    11329.08    10362.48    228.16 o
   4   2   3    19124.49    20392.17    418.32 o
   5   2   3    10992.55     9557.13    247.14 o
   6   2   3       18.43       73.80     60.86 o
   7   2   3    10657.56    10294.87    316.43 o
   8   2   3     2515.84     2538.17    111.25 o
   9   2   3     3323.94     3059.83    275.55 o
  10   2   3      432.75      425.05     87.42 o
  11   2   3       15.04      109.99    116.43 o
  12   2   3      225.88      230.38     94.94 o
 -11   3   3      134.14      222.28    116.43 o
 -10   3   3      533.61      355.07     61.05 o
  -9   3   3      788.24      634.30     59.25 o
  -8   3   3    11266.96    11970.65    480.85 o
  -7   3   3    14700.93    13790.01   1020.22 o
  -6   3   3     4360.23     3838.58    149.12 o
  -5   3   3     4960.51     4894.87    127.41 o
  -4   3   3     6958.59     6362.22    390.62 o
  -3   3   3    27282.47    27736.62    845.93 o
  -2   3   3      168.00      105.64     18.94 o
  -1   3   3      830.14      994.05     79.43 o
   1   3   3     3417.14     3252.78     86.05 o
   2   3   3    13924.14    12769.87    320.72 o
   3   3   3    26287.98    25665.88    506.45 o
   5   3   3    35594.66    34180.28    665.54 o
   6   3   3     2871.81     2554.16     96.74 o
   7   3   3     7065.55     6407.54    366.33 o
   8   3   3     2611.57     2354.13    177.48 o
   9   3   3     3631.36     3602.83    177.54 o
  10   3   3      307.77      238.68     78.33 o
  11   3   3     1632.37     1629.40    222.39 o
 -11   4   3      182.17      249.13     94.56 o
 -10   4   3     1277.18      931.85    105.89 o
  -9   4   3     3427.52     2687.36    310.00 o
  -7   4   3    14575.24    14937.01    408.25 o
  -6   4   3     4000.99     3583.61    355.26 o
  -5   4   3     6309.04     6802.03    182.94 o
  -4   4   3    14451.74    15762.87    348.29 o
  -3   4   3    14312.42    14594.04   1070.64 o
  -2   4   3       85.21      257.05     82.03 o
  -1   4   3     2164.57     2500.74    129.86 o
   1   4   3     1007.68     1136.45     92.68 o
   2   4   3    15098.71    14900.72    318.07 o
   3   4   3     3383.86     3151.35     90.16 o
   4   4   3    12915.88    12368.89    407.86 o
   5   4   3     1467.71     1554.68     71.16 o
   6   4   3    16350.84    15275.53    354.46 o
   7   4   3    20187.38    20244.31    774.19 o
   8   4   3     3696.20     3594.86    304.76 o
   9   4   3       57.23      186.03     61.66 o
  10   4   3      973.71      882.86    109.25 o
  11   4   3      174.75      132.31    132.31 o
 -11   5   3       36.37       66.15     78.59 o
 -10   5   3     3330.98     3084.07    160.30 o
  -9   5   3      757.89      684.43     67.34 o
  -8   5   3     2366.64     2486.03    118.55 o
  -7   5   3     1150.93      888.87     61.68 o
  -6   5   3    35371.36    37739.59   1202.19 o
  -5   5   3    12037.07    11761.55    362.06 o
  -4   5   3     4305.45     4763.61    159.14 o
  -3   5   3     5912.76     5682.43    191.18 o
  -2   5   3     6349.78     6373.76    201.91 o
  -1   5   3     1436.91     1488.51     74.16 o
   0   5   3     7943.54     7897.04    247.39 o
   1   5   3     1196.63     1226.35     45.02 o
   2   5   3     1979.57     1980.88    127.17 o
   3   5   3    13700.57    14650.65    392.11 o
   4   5   3    13629.62    13994.08    315.74 o
   5   5   3     5093.97     4868.89    206.92 o
   6   5   3     6557.55     6274.44    387.51 o
   8   5   3     1899.45     1750.30    150.94 o
   9   5   3     1535.39     1509.97    135.71 o
  10   5   3     1183.51     1414.78    151.51 o
  11   5   3      241.15      293.69    104.27 o
 -11   6   3      238.57      256.41     86.46 o
 -10   6   3      605.76      631.36    108.51 o
  -9   6   3      203.21      112.60     49.68 o
  -8   6   3     6564.74     6713.11    311.87 o
  -7   6   3     5056.76     4722.98    171.64 o
  -6   6   3     7264.99     7432.98    748.63 o
  -5   6   3     5698.89     5890.69    142.59 o
  -4   6   3    17221.31    18656.06    387.49 o
  -3   6   3      540.59      604.23     26.47 o
  -2   6   3       22.98       63.51     37.05 o
  -1   6   3      314.03      375.82     42.35 o
   0   6   3      267.22      222.99     35.41 o
   1   6   3     1091.45     1027.64     71.49 o
   2   6   3    16142.38    15499.78    600.93 o
   3   6   3       90.00       46.67     20.33 o
   4   6   3    14227.77    14642.78    525.09 o
   5   6   3     5840.94     5201.25    238.82 o
   6   6   3    36270.65    37700.21   1599.73 o
   7   6   3       86.09       51.31     40.07 o
   8   6   3     3440.24     3423.78    275.56 o
   9   6   3     1362.19     1122.95     88.11 o
  10   6   3     1035.89     1246.75    121.27 o
  11   6   3      574.43      449.92    137.62 o
 -10   7   3     1344.87     1108.64    115.76 o
  -9   7   3        0.38      -33.30     44.44 o
  -8   7   3    10633.57    12328.07    540.99 o
  -7   7   3      239.15      308.39     71.45 o
  -6   7   3    15899.38    15468.87    892.48 o
  -5   7   3     7497.56     8110.67    257.55 o
  -4   7   3    22522.30    25079.94    912.18 o
  -3   7   3      401.86      449.93     52.93 o
  -2   7   3     4502.75     4063.64    153.85 o
  -1   7   3     2042.36     2087.48    121.86 o
   0   7   3     3603.62     2958.16    326.13 o
   1   7   3     2026.72     1990.48    182.79 o
   2   7   3     5636.78     5102.87    214.98 o
   3   7   3     1778.02     1674.20     67.11 o
   4   7   3     3142.34     2750.75     94.20 o
   5   7   3      361.59      343.96     39.17 o
   6   7   3    23263.17    23070.29   1074.27 o
   7   7   3      887.62      569.19    129.70 o
   8   7   3     1013.29     1106.49    148.24 o
   9   7   3        2.96      -28.22     66.12 o
  10   7   3      170.31      137.50     87.14 o
 -10   8   3     2486.62     2981.40    206.56 o
  -9   8   3      805.17      701.06     76.67 o
  -8   8   3     1357.74     1295.66    264.74 o
  -7   8   3       99.52      133.52     29.24 o
  -6   8   3    13424.85    13881.76   1721.44 o
  -5   8   3      986.94     1100.96     74.12 o
  -4   8   3     3769.91     3838.58    214.70 o
  -3   8   3      775.02      730.59     68.82 o
  -2   8   3    14404.68    15462.90    437.08 o
  -1   8   3      708.39      640.59     42.35 o
   0   8   3     9048.24     9070.58    271.16 o
   1   8   3        1.11       28.39     15.88 o
   2   8   3     4138.04     4456.47    169.70 o
   3   8   3      802.88      742.14     37.44 o
   4   8   3    28425.86    29305.63   1246.35 o
   5   8   3      370.81      360.02     42.34 o
   6   8   3    14153.32    14365.37   1202.95 o
   7   8   3       27.19       43.73     58.21 o
   8   8   3     6606.40     5648.22   1005.28 o
   9   8   3       16.47       25.07     76.74 o
  10   8   3     1683.34     1709.19    149.63 o
 -10   9   3      545.93      418.16    142.91 o
  -9   9   3     1220.26     1025.99    104.02 o
  -8   9   3     8407.30     9341.26    350.51 o
  -7   9   3       12.53       43.09     46.26 o
  -6   9   3    12858.63    14463.36    771.23 o
  -5   9   3     2788.60     2781.60    137.76 o
  -4   9   3    17010.83    19826.16    613.07 o
  -3   9   3      424.58      312.30     52.93 o
  -2   9   3     3831.66     4034.53    164.35 o
  -1   9   3     1281.45     1138.51     68.84 o
   0   9   3     1259.32     1133.21     74.14 o
   1   9   3      632.62      868.63    169.40 o
   2   9   3     3169.00     3443.41    177.55 o
   3   9   3     3310.47     3040.65    145.75 o
   4   9   3    10992.73    11082.82    773.66 o
   5   9   3      406.69      384.07    108.51 o
   6   9   3     3265.12     3112.24    121.94 o
   7   9   3      301.16      219.73     46.67 o
   8   9   3     5428.27     4090.94    540.84 o
   9   9   3      885.95      751.71    185.28 o
  10   9   3       87.38      103.02    121.72 o
  -9  10   3      275.43      306.97    121.73 o
  -8  10   3     2640.51     2812.69    286.04 o
  -7  10   3     1181.71      835.44    296.49 o
  -6  10   3     4259.12     5072.72    243.83 o
  -5  10   3      428.73      423.45     74.10 o
  -4  10   3     4715.77     5397.83    249.21 o
  -3  10   3     2648.66     2129.84    180.14 o
  -2  10   3     2224.72     2214.27    127.14 o
  -1  10   3      809.70      921.17     68.82 o
   0  10   3       56.65      174.65     42.34 o
   1  10   3     2243.96     1893.24    399.96 o
   2  10   3     5650.08     5692.00    525.21 o
   3  10   3      761.21      792.09     63.53 o
   4  10   3    25259.43    25467.33   1930.09 o
   5  10   3     3454.63     3532.30    230.52 o
   6  10   3     4197.44     4415.13    230.57 o
   7  10   3        2.15       31.98     42.91 o
   9  10   3      274.04      267.53     94.96 o
  -8  11   3     3525.37     4085.05    349.69 o
  -7  11   3     1517.51     1472.00    158.85 o
  -6  11   3     8454.75    10223.74    589.22 o
  -5  11   3     3284.55     3518.33    286.13 o
  -4  11   3     2477.83     2442.04    169.51 o
  -3  11   3      135.45      164.07     52.92 o
  -2  11   3     7157.61     7940.25    472.38 o
  -1  11   3      253.32      232.88    100.56 o
   0  11   3      326.05      344.04     52.93 o
   1  11   3     8587.08     8481.66    323.97 o
   2  11   3     1251.20     1416.93    103.25 o
   3  11   3      264.28      233.56     26.46 o
   4  11   3     7223.97     7219.32    607.65 o
   5  11   3     1731.66     1896.60    214.47 o
   6  11   3      226.52      210.75     79.39 o
   7  11   3     1265.82     1072.04    280.61 o
   8  11   3     3574.27     3014.81    264.92 o
  -8  12   3     2834.36     2595.53    238.37 o
  -7  12   3      199.31      269.92    111.14 o
  -6  12   3       94.86       37.05    132.31 o
  -5  12   3     5787.18     6867.54    403.04 o
  -4  12   3     5398.65     5148.92    334.07 o
  -3  12   3     1681.19     1721.05    116.50 o
  -2  12   3       56.53       79.38     68.80 o
  -1  12   3     3651.53     3762.80    190.79 o
   0  12   3      463.70      402.28     58.22 o
   1  12   3     3484.58     3237.92    264.97 o
   2  12   3     8269.64     7671.53    329.16 o
   3  12   3     1961.68     1943.67    121.81 o
   4  12   3     2657.64     2491.19    121.84 o
   5  12   3     2844.85     2811.34    150.98 o
   6  12   3     5433.68     4634.03    265.10 o
   7  12   3      986.90      683.87    179.99 o
   8  12   3      985.93      758.30     99.21 o
  -7  13   3     4213.69     4324.28    296.76 o
  -6  13   3     1264.06     1207.12    169.42 o
  -5  13   3     1169.16     1450.64    185.30 o
  -4  13   3     1566.75     1493.22    180.03 o
  -2  13   3      824.32      730.54     79.41 o
  -1  13   3      128.28      201.11     58.22 o
   0  13   3      190.26      137.61     47.63 o
   1  13   3     2900.96     2553.56    137.74 o
   2  13   3      915.02      868.21     58.23 o
   4  13   3       69.56       37.53     63.51 o
   7  13   3     3569.59     2996.03    386.77 o
  -5  14   3     3536.87     3518.09    286.11 o
  -4  14   3       83.06      158.77     95.26 o
  -3  14   3     3312.85     3502.10    291.40 o
  -2  14   3      630.31      529.33    137.63 o
  -1  14   3     3755.41     3592.82    243.76 o
   0  14   3      129.90      174.65     52.92 o
   1  14   3     3302.10     3173.68    148.35 o
   2  14   3     1026.16     1085.28     90.00 o
   4  14   3      617.43      455.22    111.16 o
   5  14   3      959.16      608.79    142.93 o
  -4  15   3      874.38      677.59    121.75 o
  -3  15   3     1819.03     1742.17    195.93 o
  -2  15   3      398.64      254.06    105.86 o
  -1  15   3      183.20      142.90     84.68 o
   0  15   3       13.40      -58.21    116.43 o
   1  15   3      243.75      211.70     89.97 o
   2  15   3        2.86      -37.05    116.43 o
   3  15   3     6463.23     6332.23    387.15 o
   4  15   3       28.67        5.29     89.97 o
  -1  16   3     2345.58     2817.55    248.92 o
   0  16   3      417.27      211.72    100.56 o
   1  16   3     1900.61     2054.62    180.04 o
 -10   0   4      323.54      624.55    148.20 o
  -8   0   4     1012.76      857.68     74.12 o
  -6   0   4       73.08       37.05     37.05 o
  -4   0   4    20007.25    23382.67    668.84 o
  -2   0   4    50441.12    55160.35   1485.21 o
   4   0   4     1047.78     1059.05     63.54 o
   6   0   4      804.36      688.24     63.53 o
   8   0   4     1327.36     1101.36     95.31 o
  10   0   4      704.50      539.94    127.04 o
 -11   1   4      443.57      510.39     97.77 o
 -10   1   4     9984.71    11499.34    505.84 o
  -9   1   4      277.09      255.88     57.69 o
  -8   1   4    11275.63    10347.43    292.92 o
  -7   1   4     1588.12     1488.13     74.89 o
  -6   1   4      367.44      333.90     66.16 o
  -5   1   4      508.50      459.42     55.58 o
  -4   1   4      713.95      615.07     63.53 o
  -3   1   4     2376.98     2514.44     90.65 o
  -2   1   4    11483.51    12039.84    359.82 o
  -1   1   4     7619.62     8676.25    199.92 o
   0   1   4     1210.05     1123.75     41.20 o
   1   1   4      242.34      264.65     22.46 o
   2   1   4       17.54       23.82     14.97 o
   3   1   4     3245.77     3850.38    112.11 o
   4   1   4     4328.87     4355.78    121.52 o
   5   1   4       92.66      174.65     31.64 o
   6   1   4       98.11       82.17     34.24 o
   7   1   4       11.46        8.91     35.40 o
   8   1   4    21824.08    22927.26    859.44 o
   9   1   4      239.78      254.21     92.62 o
  11   1   4        4.37      -82.65     82.65 o
 -11   2   4     4272.15     4292.70    344.48 o
 -10   2   4      290.50      248.76    100.56 o
  -9   2   4     1064.89      714.46    283.24 o
  -8   2   4       67.21       44.29     35.40 o
  -7   2   4     7520.85     7315.50    294.66 o
  -6   2   4      709.10      723.34     46.68 o
  -5   2   4      740.80      670.88    127.06 o
  -4   2   4     9823.56     9837.87    264.27 o
  -3   2   4      333.57      330.31     26.47 o
  -2   2   4    66078.82    63922.56   1706.51 o
  -1   2   4     3974.65     3915.17     98.94 o
   0   2   4    44444.43    41350.30    928.62 o
   1   2   4      645.89      626.10     97.95 o
   2   2   4    41187.77    40364.35   1467.51 o
   3   2   4      854.45      855.13     47.65 o
   4   2   4     6441.77     5765.55    184.16 o
   5   2   4     2084.77     1996.36     93.99 o
   6   2   4      918.89     1007.13     55.78 o
   7   2   4     9184.77     9517.08    238.00 o
   8   2   4     1180.02     1228.45     71.13 o
   9   2   4      146.54      127.02     63.62 o
  10   2   4      876.62      688.79     91.65 o
  11   2   4     7662.46     7930.67    679.10 o
 -11   3   4       52.98      137.26    111.55 o
  -9   3   4        3.57       29.93     74.09 o
  -8   3   4     1837.80     1565.94     92.68 o
  -6   3   4     1262.94     1488.75     95.42 o
  -5   3   4     3308.89     3164.09    166.97 o
  -4   3   4     9079.10     9233.47    264.09 o
  -3   3   4     5621.98     5053.26    161.17 o
  -2   3   4      147.47      158.78     31.76 o
  -1   3   4    23881.57    23909.84    550.35 o
   0   3   4     1481.22     1455.70     50.46 o
   1   3   4    16676.43    15725.29    542.68 o
   2   3   4     2563.81     2621.18     92.75 o
   3   3   4      647.86      529.72     34.25 o
   4   3   4     1989.78     2284.44    243.69 o
   5   3   4     3606.32     3433.99    108.52 o
   6   3   4    16201.92    15296.23    311.17 o
   7   3   4      139.50      149.80     42.92 o
   8   3   4     1933.36     1932.38    296.59 o
   9   3   4      614.63      681.28     96.62 o
  10   3   4     8251.21     8211.30    790.78 o
  11   3   4       15.12      128.42    137.60 o
 -11   4   4     2326.66     2291.21    180.07 o
 -10   4   4       34.16      132.31    100.55 o
  -9   4   4     5555.93     5768.64    277.40 o
  -8   4   4       75.36       42.13     46.67 o
  -7   4   4      290.51      295.58     63.51 o
  -6   4   4     3880.71     4243.14    222.65 o
  -5   4   4      696.56      697.27     50.29 o
  -3   4   4     3252.15     3342.94    241.22 o
  -2   4   4    12371.06    13374.96    492.98 o
  -1   4   4      634.20      653.00     79.41 o
   0   4   4    43189.65    44506.55   2292.89 o
   1   4   4     1515.02     1487.85     87.40 o
   2   4   4    11398.21    11151.31    281.42 o
   3   4   4       37.37       47.63     18.71 o
   4   4   4     6381.07     6495.13    170.05 o
   5   4   4     3600.52     3407.86    106.78 o
   6   4   4      188.45      146.76     31.65 o
   7   4   4     1149.06      979.18     63.32 o
   8   4   4     1321.63     1039.91    161.49 o
   9   4   4     9076.00     9290.03    942.44 o
  10   4   4      216.38      176.23     85.06 o
  11   4   4     3487.87     3525.39    370.87 o
 -10   5   4     3139.80     3049.59    286.08 o
  -9   5   4      488.08      272.44    124.39 o
  -8   5   4     2934.26     2614.40    117.61 o
  -7   5   4      123.45      145.68     34.40 o
  -6   5   4        9.71       52.92     31.75 o
  -5   5   4    12621.51    13278.66   1048.60 o
  -4   5   4     2597.13     2586.04     76.83 o
  -3   5   4    19087.20    20343.24    443.51 o
  -2   5   4       55.21       89.29     14.87 o
  -1   5   4    28483.80    30699.41   2187.90 o
   0   5   4     2811.74     3045.69     86.21 o
   1   5   4    28776.52    28650.48    653.62 o
   2   5   4       19.35      -45.22     55.57 o
   3   5   4     4697.60     5193.55    236.07 o
   4   5   4       22.81       61.74     27.88 o
   5   5   4     3164.04     2913.17    109.37 o
   6   5   4     3192.55     2924.95    106.75 o
   7   5   4       69.21       46.45     33.06 o
   8   5   4      754.14      631.47     70.47 o
   9   5   4      800.23      625.72     98.72 o
  10   5   4     3439.29     3011.38    770.90 o
  11   5   4      964.65     1042.88    164.11 o
 -10   6   4      101.11      259.33    153.48 o
  -9   6   4    10821.42    11524.66    820.73 o
  -8   6   4        4.02       19.32     36.86 o
  -7   6   4       22.53       47.63     33.68 o
  -6   6   4       56.34       27.30     32.00 o
  -5   6   4     2029.12     1993.67    360.19 o
  -4   6   4     2084.34     2614.00    166.87 o
  -3   6   4     8569.92     9032.62    224.74 o
  -2   6   4      471.18      365.25     58.23 o
  -1   6   4     1581.46     1566.74    169.49 o
   0   6   4    13239.10    13051.27    327.50 o
   1   6   4      241.23      264.64     18.71 o
   2   6   4     2815.84     2319.74    106.00 o
   3   6   4      225.75      205.96     44.99 o
   4   6   4     2415.55     2116.44    156.30 o
   5   6   4     8346.20     9142.69    385.09 o
   6   6   4       27.59       -5.29     47.63 o
   7   6   4     2393.99     2347.37    309.88 o
   8   6   4     1090.90     1041.80    209.13 o
   9   6   4    15288.58    14995.32   3216.12 o
  10   6   4      336.48      251.48     72.91 o
 -10   7   4      122.39      142.89    127.02 o
  -9   7   4       12.42       76.50     68.80 o
  -8   7   4      446.18      489.29     58.22 o
  -7   7   4     1548.82     1508.51     83.69 o
  -6   7   4        2.11       23.61     23.81 o
  -5   7   4     4288.09     4628.48    233.28 o
  -4   7   4      494.21      610.91     55.58 o
  -3   7   4    24653.51    25875.06    717.26 o
  -2   7   4     6225.85     6528.93    233.56 o
  -1   7   4    27325.34    28397.69   1061.90 o
   0   7   4       13.65       64.68     34.40 o
   1   7   4    32494.06    31688.55    698.52 o
   2   7   4      350.86      467.17     82.04 o
   3   7   4    18051.36    18621.53    712.41 o
   4   7   4      504.88      394.73     34.25 o
   5   7   4      129.21      140.30     29.94 o
   6   7   4     1612.52     1647.43    238.30 o
   7   7   4       48.35       40.89     60.98 o
   9   7   4      990.96      809.39    299.11 o
  10   7   4       48.38      -74.09    116.43 o
  -9   8   4     3731.36     3756.84    376.21 o
  -8   8   4       59.97       97.82     55.77 o
  -7   8   4     6157.57     6399.25    392.51 o
  -6   8   4     1011.75     1200.07    129.71 o
  -5   8   4     1680.04     1687.39     66.20 o
  -4   8   4       64.22       47.63     63.51 o
  -3   8   4      727.96      677.62     74.11 o
  -2   8   4       19.59       74.09     37.05 o
  -1   8   4     6940.61     7156.81    249.53 o
   0   8   4      151.05      222.29     52.93 o
   1   8   4      297.88      376.36     22.44 o
   3   8   4     1357.64     1250.03     60.90 o
   4   8   4     2143.75     2263.70    143.02 o
   5   8   4      125.26      116.20     42.91 o
   6   8   4      307.93      285.81     63.51 o
   7   8   4    12528.71    12722.31    505.06 o
   8   8   4      156.14      177.54     61.66 o
  -9   9   4       19.66      116.43    195.81 o
  -8   9   4      378.16      158.79    111.15 o
  -7   9   4     1558.14     1051.28    373.31 o
  -6   9   4      134.89      125.90     20.61 o
  -5   9   4     1364.59     1514.37    148.26 o
  -4   9   4      162.66      100.56     47.63 o
  -3   9   4    16831.17    17970.63    634.19 o
  -2   9   4      918.28     1011.21     79.41 o
  -1   9   4    30096.62    34312.65    975.77 o
   0   9   4      868.33      714.72     58.24 o
   1   9   4    16639.59    17938.34   1468.55 o
   2   9   4      127.45      153.11     18.71 o
   3   9   4    12183.24    12625.89    369.34 o
   4   9   4      565.45      542.45     38.11 o
   5   9   4      438.07      396.15     66.16 o
   6   9   4     1358.49     1135.15    288.57 o
   7   9   4      498.36      341.03    124.39 o
   8   9   4      215.42      217.00    132.31 o
  -8  10   4      623.23      793.99    169.38 o
  -7  10   4     2844.69     2982.42    222.49 o
  -6  10   4      638.07      693.43    121.75 o
  -5  10   4      484.39      502.85    127.04 o
  -4  10   4     4602.04     3663.39    360.51 o
  -3  10   4      243.23      158.78     74.10 o
  -2  10   4       20.49       52.92     52.92 o
  -1  10   4     3551.87     3423.75    227.90 o
   0  10   4     5412.40     5463.16    297.03 o
   1  10   4      406.63      408.39     54.17 o
   2  10   4     1787.46     1791.67     80.99 o
   3  10   4       86.33      109.58     30.35 o
   4  10   4      901.42     1002.83     64.67 o
   5  10   4      359.70      242.59     48.88 o
   6  10   4       80.81       35.53     39.16 o
   7  10   4     6530.77     6534.59    328.85 o
   8  10   4      109.83      -13.23     82.03 o
  -8  11   4      935.19      661.72    148.23 o
  -7  11   4       85.57      164.06    105.85 o
  -6  11   4       15.10       26.46    142.89 o
  -5  11   4     3615.49     3910.67    312.64 o
  -4  11   4      152.09      153.48     84.68 o
  -3  11   4     4842.83     4957.24    339.32 o
  -2  11   4      156.56      306.96    100.56 o
  -1  11   4    16739.05    17849.63    559.30 o
   0  11   4      211.60      185.24     58.22 o
   1  11   4    10537.46    10532.14    371.97 o
   2  11   4     1453.40     1625.58    246.22 o
   3  11   4     1211.67     1192.16    219.73 o
   4  11   4     2167.98     2119.63     98.48 o
   5  11   4     2971.02     2699.13    320.52 o
   6  11   4       93.26      140.69     44.44 o
   7  11   4     1152.87      732.99    412.95 o
  -7  12   4       88.39       37.05    111.14 o
  -6  12   4     1238.48     1291.82    174.71 o
  -4  12   4     2433.74     2690.73    217.17 o
  -3  12   4     1189.20      910.65    127.07 o
  -2  12   4    10725.45    11996.67    685.37 o
  -1  12   4       42.44       15.88     89.97 o
   0  12   4     1128.85     1095.94     84.71 o
   1  12   4     2727.60     2341.51    127.14 o
   2  12   4    12032.68    13150.46    839.84 o
   3  12   4       83.64      188.09     37.36 o
   4  12   4       46.24       38.27     34.76 o
   5  12   4     2020.00     1599.19    150.93 o
   6  12   4      515.36      506.65     79.88 o
   7  12   4       26.31       11.91     54.46 o
  -5  13   4      264.24      185.24    121.73 o
  -4  13   4        4.39       31.75    142.89 o
  -3  13   4     2569.42     2553.09    254.25 o
  -2  13   4      236.28      169.36     89.97 o
  -1  13   4     2982.87     2881.98    270.19 o
   0  13   4       64.50        5.29     84.68 o
   2  13   4     2419.02     2510.61    201.27 o
   3  13   4     2440.24     2012.72    243.64 o
   4  13   4      581.39      349.35    121.74 o
   5  13   4       28.69      -26.46     84.68 o
   6  13   4     2347.75     2203.21    227.74 o
  -4  14   4     3140.26     3761.28    286.07 o
  -3  14   4      755.20      640.51    105.87 o
  -2  14   4     8617.37     9309.24    620.97 o
  -1  14   4       51.57      164.06    100.55 o
   0  14   4     7643.60     8070.20    551.81 o
   1  14   4      195.15      185.24     89.97 o
   3  14   4      109.48       58.22     79.39 o
   4  14   4     1251.16      963.57    164.12 o
  -1  15   4       81.01      132.31     84.68 o
   0  15   4     1081.45      783.52    169.41 o
   1  15   4      945.07     1058.76    132.34 o
   2  15   4       40.70      116.43     84.68 o
  -7   0   5    18967.21    20325.97    602.53 o
  -5   0   5    22460.82    25782.46    780.48 o
  -3   0   5     9857.78    10594.57    388.25 o
  -1   0   5     1932.76     2209.16    105.95 o
   1   0   5     1286.29     1292.19     74.14 o
   3   0   5     7261.79     7908.87    260.26 o
   5   0   5     9437.80     9970.20    324.19 o
   7   0   5     3686.25     3980.23    185.50 o
   9   0   5      438.26      439.32    105.86 o
 -10   1   5       32.28       48.73    108.49 o
  -9   1   5     3023.29     2968.34    180.27 o
  -8   1   5     1476.89     1240.21     80.10 o
  -7   1   5     6374.51     6588.71    358.13 o
  -6   1   5        5.89       37.05     42.34 o
  -5   1   5     7402.82     7817.22    221.43 o
  -4   1   5     2400.61     2679.42     86.17 o
  -3   1   5     5741.46     6418.08    512.17 o
  -2   1   5        3.31       21.17     18.71 o
  -1   1   5      340.50      346.99     31.76 o
   0   1   5     2122.51     2363.96     74.18 o
   1   1   5    11819.33    13015.04    295.46 o
   2   1   5      334.48      340.47     84.69 o
   3   1   5    13338.35    14035.77    315.83 o
   4   1   5       39.05       54.43     26.46 o
   5   1   5    35402.09    38343.30    764.45 o
   6   1   5      881.75      875.93     63.53 o
   7   1   5    12133.71    12248.22    280.80 o
   8   1   5      216.06      232.87     63.29 o
   9   1   5     2910.28     2731.88    166.87 o
  10   1   5       23.46       41.05     76.65 o
 -10   2   5      563.19      518.35     91.57 o
  -9   2   5     4613.18     3529.26    450.56 o
  -8   2   5       48.32       91.73     52.92 o
  -7   2   5    20913.94    20574.86    576.26 o
  -6   2   5     1361.78     1231.48     84.72 o
  -5   2   5    15651.13    15892.85    639.48 o
  -4   2   5     6352.98     6491.75    254.79 o
  -3   2   5     9497.42     9809.38    707.18 o
  -2   2   5    11064.26    11760.59    262.92 o
  -1   2   5     1321.22     1071.09     55.80 o
   0   2   5    12238.92    12800.38    295.23 o
   2   2   5    16363.50    17900.39    371.69 o
   3   2   5     5713.60     5219.61    136.01 o
   4   2   5      546.46      568.31     63.52 o
   5   2   5     6263.00     6250.80    169.82 o
   6   2   5     5511.49     5722.24    161.15 o
   7   2   5     4416.86     4085.01    182.90 o
   8   2   5      862.18      997.14    309.69 o
   9   2   5      625.35      694.99     94.08 o
  10   2   5      611.91      415.75     94.95 o
 -10   3   5      724.96      642.68     91.65 o
  -9   3   5      456.28      280.53     84.69 o
  -8   3   5     3503.06     3204.53    125.18 o
  -7   3   5     1633.60     1622.48     85.11 o
  -6   3   5     3283.22     2952.91    352.41 o
  -5   3   5     7128.78     7381.30    194.77 o
  -4   3   5    11192.41    11544.77    824.53 o
  -3   3   5     6042.16     6642.00    345.00 o
  -2   3   5      601.81      443.38     92.64 o
  -1   3   5        4.37       57.33     21.53 o
   0   3   5     2694.59     2245.83    145.74 o
   1   3   5     3802.72     3882.23    110.18 o
   2   3   5       25.20       34.40     22.45 o
   3   3   5    34622.73    35448.80    839.70 o
   4   3   5     1675.34     1441.86     64.05 o
   5   3   5    10154.98     9983.12    250.49 o
   6   3   5     3959.96     3672.69    121.77 o
   7   3   5     9647.59    10347.19    764.92 o
   8   3   5      533.31      347.56    116.45 o
   9   3   5     2534.66     2321.57    173.89 o
  10   3   5        0.39      126.69     92.66 o
 -10   4   5      173.98      207.18     75.02 o
  -9   4   5     2596.94     2172.12    127.13 o
  -8   4   5      743.54      690.21    116.46 o
  -7   4   5     5918.77     5426.19    238.69 o
  -6   4   5     6610.64     6409.21    275.93 o
  -5   4   5    18030.02    21703.31   1986.53 o
  -4   4   5      921.05      744.25     52.01 o
  -3   4   5     4665.08     5076.75    257.24 o
  -2   4   5     4348.04     4565.63    214.79 o
  -1   4   5       30.39       71.45     22.45 o
   0   4   5     5443.39     4998.73    188.39 o
   1   4   5      803.89      742.29     45.00 o
   2   4   5     3999.86     3967.35    235.96 o
   3   4   5     2325.60     2367.65     83.99 o
   4   4   5    20252.81    21073.62    477.94 o
   5   4   5     2535.12     2580.61    113.90 o
   6   4   5     6049.01     6089.22    199.20 o
   7   4   5     1946.75     1601.11    272.75 o
   8   4   5     2406.68     2194.71    185.39 o
   9   4   5      773.58      863.37    153.51 o
  10   4   5     1024.45      886.57    115.86 o
 -10   5   5     1981.84     1748.03    293.90 o
  -9   5   5       24.23       31.11     76.65 o
  -8   5   5     6707.59     7097.87    270.55 o
  -7   5   5      848.80      779.17    150.88 o
  -6   5   5    14239.44    14717.46    452.37 o
  -5   5   5     2505.36     2454.20     86.55 o
  -4   5   5     3233.18     3748.98    151.74 o
  -3   5   5     1455.01     1405.91     52.88 o
  -2   5   5    11504.26    12667.54    319.88 o
  -1   5   5     1336.23     1203.27     61.69 o
   0   5   5      531.66      540.70     60.88 o
   1   5   5     1980.58     2047.65     71.17 o
   2   5   5     2604.65     2547.31     82.17 o
   3   5   5    13065.78    13004.66    338.72 o
   4   5   5     2074.15     2051.39     72.39 o
   5   5   5     6697.28     6933.71    180.99 o
   6   5   5     6672.91     6833.04    321.02 o
   7   5   5     4031.21     3679.36    294.16 o
   8   5   5     1069.57      723.40    254.12 o
   9   5   5      193.74      214.19     84.95 o
  10   5   5       31.86      101.15     94.95 o
  -9   6   5     3403.68     3067.65    333.79 o
  -8   6   5     1976.49     1638.47    185.35 o
  -7   6   5      968.53      731.12    182.65 o
  -6   6   5     4467.79     4454.81    556.64 o
  -5   6   5     2588.50     2872.40    347.00 o
  -4   6   5     1828.83     1820.16     74.77 o
  -3   6   5     2262.93     2186.87     84.22 o
  -2   6   5    14054.33    13644.95    487.31 o
  -1   6   5       68.05       66.08     14.59 o
   0   6   5    17267.14    19227.20   1301.60 o
   1   6   5      286.46      192.43     27.88 o
   2   6   5     6905.91     7814.71    663.58 o
   3   6   5      136.88      172.29     25.40 o
   4   6   5    22531.61    24182.73    540.02 o
   5   6   5      109.26      100.56     30.35 o
   6   6   5     7573.60     8517.97    225.92 o
   7   6   5     2829.65     2686.13    288.72 o
   8   6   5     4053.19     3661.02    874.44 o
   9   6   5       15.21      -32.86     80.39 o
  -9   7   5        1.95        0.00    153.47 o
  -8   7   5     5198.81     4981.01    424.13 o
  -7   7   5       39.40       82.41     46.26 o
  -6   7   5    16662.03    19713.38    685.99 o
  -5   7   5       45.97       54.40     21.17 o
  -4   7   5     3831.79     4214.51    206.72 o
  -3   7   5      463.76      333.47     58.23 o
  -2   7   5     7336.04     7283.91    270.76 o
  -1   7   5     1030.62     1021.85     68.83 o
   0   7   5     4891.32     4661.89    217.45 o
   1   7   5     1744.42     1828.71    140.35 o
   2   7   5      809.80      660.69     97.94 o
   3   7   5       33.76      148.82    116.43 o
   4   7   5     8260.30     8988.63    276.11 o
   5   7   5     4199.53     3932.35    246.49 o
   6   7   5     1126.94     1124.68     77.34 o
   7   7   5      180.60      168.04     64.60 o
   9   7   5        3.36      -23.93     85.83 o
  -8   8   5     2953.76     3051.31    259.57 o
  -7   8   5      709.50      629.93    127.04 o
  -6   8   5     1672.11     1907.78    127.09 o
  -5   8   5        2.02       47.63     63.51 o
  -4   8   5    12619.56    13625.49    712.65 o
  -3   8   5      215.65      201.12     63.51 o
  -2   8   5     1261.24     1170.18     79.42 o
  -1   8   5      895.85      868.24     74.12 o
   0   8   5      164.21      269.92     52.93 o
   1   8   5     2186.87     2316.69    127.13 o
   2   8   5    22057.00    20654.93   1412.48 o
   3   8   5      787.45      778.69     63.53 o
   4   8   5    10494.21     9799.20   1219.53 o
   5   8   5      686.49      586.82     48.23 o
   6   8   5    10717.48    11712.76    587.05 o
   8   8   5     3518.66     3724.76    291.41 o
   9   8   5      394.85      242.06    142.91 o
  -8   9   5    10260.85    11426.85    748.69 o
  -7   9   5      257.78      238.17    116.44 o
  -6   9   5     3909.78     4292.56    323.27 o
  -5   9   5        7.11       31.75     79.38 o
  -4   9   5    10330.62    12044.00    563.15 o
  -3   9   5        3.48      -31.75     74.09 o
  -2   9   5     2598.63     2585.24    148.33 o
  -1   9   5       58.59       89.97     47.63 o
   0   9   5     3023.24     3089.09    148.36 o
   1   9   5     1290.97     1212.68    102.91 o
   2   9   5     2979.24     2871.73    148.36 o
   3   9   5       75.33       85.76     29.11 o
   4   9   5     1608.66     1609.52     87.78 o
   5   9   5       77.96       69.59     36.86 o
   6   9   5     2076.16     2002.37    108.57 o
   7   9   5      619.63      502.77     62.32 o
   8   9   5     1791.76     1301.67    214.46 o
  -7  10   5       24.73      185.23    158.77 o
  -6  10   5     2560.36     2802.01    238.36 o
  -5  10   5     1474.59     1593.77    164.14 o
  -4  10   5     4162.79     4144.72    339.21 o
  -3  10   5      964.73      794.11    116.47 o
  -2  10   5        7.57       26.46     68.80 o
  -1  10   5      402.38      529.30     79.39 o
   0  10   5      323.46      328.16     89.98 o
   2  10   5     9293.00    10231.88    427.51 o
   3  10   5     1128.68     1030.89     84.71 o
   4  10   5     7899.54     9393.86    408.66 o
   5  10   5       39.63       63.51     44.03 o
   6  10   5     6224.68     6556.98    490.56 o
   7  10   5      457.33      290.42     95.27 o
  -6  11   5     3108.49     3024.94    291.37 o
  -5  11   5      584.71      545.20    132.33 o
  -4  11   5     8563.72     8912.06    589.18 o
  -3  11   5        6.24       31.75    111.14 o
  -2  11   5      980.40      815.28    127.06 o
  -1  11   5       14.19      -68.80     68.80 o
   1  11   5     1024.98      714.71    100.59 o
   2  11   5     2665.08     2389.07    233.08 o
   3  11   5     1073.60     1147.41    127.06 o
   4  11   5      151.07      181.22     34.97 o
   5  11   5     4067.10     4002.89    450.45 o
   6  11   5     3578.21     3733.75    302.01 o
   7  11   5     1534.48     1911.41    201.20 o
  -5  12   5     1963.60     1678.70    174.75 o
  -4  12   5      108.23      142.89    100.56 o
  -3  12   5     1222.53     1323.60    153.54 o
  -2  12   5     2056.33     1615.27    185.36 o
  -1  12   5     3767.19     4350.61    317.95 o
   0  12   5     2302.01     2446.96    217.15 o
   1  12   5      476.44      412.86     89.98 o
   2  12   5      512.39      434.04     89.98 o
   3  12   5     1204.91     1540.66    190.60 o
   4  12   5     7617.46     7231.63    689.74 o
   5  12   5     3636.62     3316.85    333.80 o
  -4  13   5      689.89      672.26    158.80 o
  -3  13   5      320.89      402.25    100.56 o
  -2  13   5      965.60      778.20    153.52 o
  -1  13   5      112.10       79.39     89.97 o
   0  13   5        6.29       42.34    127.01 o
   1  13   5     1926.83     1959.37    169.46 o
   2  13   5        8.53       52.92     79.38 o
   3  13   5     2399.37     2303.91    286.00 o
   4  13   5      938.74      582.32    153.52 o
  -2  14   5      582.03      603.42    148.21 o
  -1  14   5     1780.49     2028.07    169.45 o
   0  14   5       98.56       74.09     95.26 o
   1  14   5     1222.81     1440.04    195.89 o
  -8   0   6       94.63       37.05    127.02 o
  -6   0   6     4678.34     4798.06    217.37 o
  -4   0   6     6187.40     6913.73    275.91 o
  -2   0   6    40131.17    45383.45   1233.71 o
   0   0   6    13881.88    15419.10    479.35 o
   2   0   6    33142.36    36499.28   1020.43 o
   4   0   6      413.14      423.45     58.22 o
   6   0   6        3.69       52.92     52.92 o
   8   0   6      880.26      688.19    111.17 o
  -9   1   6       14.73        0.26     73.73 o
  -8   1   6      691.35      559.59     86.48 o
  -7   1   6       42.84       62.30     39.16 o
  -6   1   6      770.59      720.57     48.66 o
  -5   1   6      687.40      857.57     74.11 o
  -4   1   6     2993.34     3224.56    115.43 o
  -3   1   6       11.05       59.54     27.23 o
  -2   1   6     6544.96     6972.92    347.66 o
  -1   1   6     3608.71     3845.72    119.77 o
   0   1   6     2410.75     2664.49     91.27 o
   1   1   6      636.83      899.98     79.41 o
   2   1   6      646.00      505.16     40.67 o
   3   1   6      542.74      715.01     47.64 o
   4   1   6     1002.67      974.24    153.54 o
   5   1   6      348.03      265.07     41.17 o
   6   1   6     3474.61     3517.59    134.89 o
   7   1   6      121.77      151.81     70.81 o
   8   1   6     8588.40     9645.32    408.10 o
   9   1   6      365.91      240.33    161.43 o
  -9   2   6     3953.49     3847.16    339.14 o
  -8   2   6      284.28      268.20     56.31 o
  -7   2   6       11.04       81.94     51.01 o
  -6   2   6     1098.00     1082.77     59.55 o
  -5   2   6     1975.68     1780.26     71.25 o
  -4   2   6    13249.94    14737.06    537.46 o
  -3   2   6       11.05       15.52     27.88 o
  -2   2   6    11148.03    11619.37    273.90 o
  -1   2   6     1074.40      963.34     55.59 o
   0   2   6    34849.94    38294.54    773.37 o
   1   2   6      222.27      218.63     44.99 o
   2   2   6    14328.22    14511.90    342.14 o
   3   2   6       94.74       71.62     37.05 o
   4   2   6     1574.34     1512.88     67.09 o
   5   2   6     7911.86     8329.50    719.35 o
   6   2   6       61.52       44.26     40.66 o
   7   2   6      534.00      507.70     66.50 o
   9   2   6     5445.55     5639.34    731.63 o
  -9   3   6       71.42      -36.46     66.12 o
  -8   3   6     5988.66     5189.31    275.76 o
  -7   3   6      751.24      700.37     64.02 o
  -6   3   6      620.79      516.52     51.58 o
  -5   3   6     1093.25      969.10     52.86 o
  -4   3   6      256.74      188.47     30.35 o
  -3   3   6     3034.63     2890.43    166.92 o
  -2   3   6     4678.36     4857.16    233.33 o
  -1   3   6    19781.57    20826.58   1753.75 o
   0   3   6     5129.35     5264.18    161.78 o
   1   3   6     2638.73     2393.50     76.74 o
   2   3   6      180.46      139.44     26.20 o
   3   3   6     4915.88     4600.75    144.04 o
   4   3   6      129.93      164.56     37.05 o
   5   3   6       68.58      140.04     50.28 o
   6   3   6     1866.42     1741.42     96.94 o
   7   3   6      288.52      244.71     60.70 o
   8   3   6     4003.48     3902.59    208.95 o
   9   3   6      517.70      386.14    164.09 o
  -9   4   6      836.53      810.81    111.17 o
  -8   4   6      549.61      490.57     74.41 o
  -7   4   6     1056.05      880.57    105.88 o
  -6   4   6       17.97       15.88     37.05 o
  -5   4   6      567.43      552.40     63.52 o
  -4   4   6     5307.24     5322.63    710.67 o
  -3   4   6     2959.47     2895.27     91.66 o
  -2   4   6    11344.08    12902.26    337.68 o
  -1   4   6      134.31      108.55     24.09 o
   0   4   6    20861.75    22587.10    455.02 o
   1   4   6      791.89      771.69     42.93 o
   2   4   6     1919.17     2229.10    111.23 o
   3   4   6      700.14      712.33     48.23 o
   4   4   6     4544.40     4685.24    153.33 o
   5   4   6      582.00      595.37     60.87 o
   6   4   6      756.27      574.05     54.18 o
   7   4   6     6317.91     7120.28    564.88 o
   8   4   6     1028.52      957.03    102.89 o
   9   4   6     1282.26      985.23    246.19 o
  -8   5   6     2114.06     1707.80    198.60 o
  -7   5   6     1319.03     1213.55    101.69 o
  -6   5   6       71.59      107.61     42.60 o
  -5   5   6     2083.44     2217.84     96.05 o
  -4   5   6      580.87      542.74     40.07 o
  -3   5   6    12456.76    13557.01    476.05 o
  -2   5   6     2295.07     2442.26     85.91 o
  -1   5   6    10853.88    11606.25    299.89 o
   0   5   6     1675.12     1517.72     66.32 o
   1   5   6    22448.23    24425.03    974.95 o
   2   5   6      222.33      157.64     29.24 o
   3   5   6     2685.84     2980.37    108.61 o
   4   5   6      181.56      151.87     33.06 o
   5   5   6      762.77      855.93     97.32 o
   6   5   6      931.45      902.52     77.33 o
   7   5   6     2714.45     2457.89    158.92 o
   8   5   6     1912.21     1707.36    137.04 o
   9   5   6      107.91      359.88    158.77 o
  -8   6   6      117.60      142.89    100.56 o
  -7   6   6     1537.72     1193.82     97.90 o
  -6   6   6      244.50      197.11     55.57 o
  -5   6   6      159.71      144.75     42.10 o
  -4   6   6       53.50       -2.06     34.40 o
  -3   6   6     4154.08     4342.96    148.07 o
  -2   6   6    11180.78    10935.16    361.49 o
  -1   6   6      452.81      609.28    116.45 o
   0   6   6      768.29      670.49     53.71 o
   1   6   6     1321.69     1418.92     95.31 o
   2   6   6     4313.41     4545.63    212.06 o
   3   6   6     3486.66     3812.08    121.74 o
   4   6   6        5.95       29.11     29.94 o
   5   6   6       63.14      113.12     44.44 o
   6   6   6      123.56      109.66     45.78 o
   7   6   6     7278.29     8021.69    493.40 o
   8   6   6       66.45       67.69    111.14 o
  -8   7   6        6.60       47.63    111.14 o
  -7   7   6      204.34      349.31    148.19 o
  -6   7   6      739.56      524.06    111.16 o
  -5   7   6     4146.85     4727.70    371.01 o
  -4   7   6     3237.19     3245.00    113.92 o
  -3   7   6    13839.35    14865.24    393.53 o
  -2   7   6       94.79      110.05     58.22 o
  -1   7   6    14787.18    16672.61   1069.94 o
   0   7   6        3.37       38.10     34.40 o
   1   7   6    17490.51    18500.02   1369.48 o
   2   7   6        1.40       14.11     27.88 o
   3   7   6     3021.58     3107.32    219.88 o
   4   7   6       42.06        9.53     42.34 o
   5   7   6      931.18      893.17     66.17 o
   6   7   6       13.77       37.05     44.91 o
   7   7   6      844.22      628.43    113.81 o
   8   7   6      232.24      126.55     81.19 o
  -7   8   6       33.63      -21.17    142.89 o
  -6   8   6       89.20      100.55     89.97 o
  -5   8   6       12.42      100.55     89.97 o
  -3   8   6     1384.84     1254.89    158.85 o
  -2   8   6      139.18       21.17    111.14 o
  -1   8   6     2685.26     2553.45    201.31 o
   0   8   6      356.85      370.50     74.10 o
   1   8   6     1033.17      910.61     47.65 o
   2   8   6       14.80      -37.05     37.05 o
   3   8   6      740.65      637.62     65.61 o
   4   8   6       13.88       28.02     31.64 o
   5   8   6     3555.49     3379.93    415.95 o
   6   8   6        1.25       24.92     44.44 o
   7   8   6     1136.13      975.63    121.77 o
  -7   9   6      633.99      608.72    179.97 o
  -6   9   6       28.15       52.92    105.84 o
  -4   9   6       49.75      -47.63     89.97 o
  -3   9   6     6202.75     6709.49    387.19 o
  -2   9   6       50.65       47.63     63.51 o
   0   9   6       23.80      105.84     79.38 o
   1   9   6     8037.97     8598.66    435.24 o
   2   9   6      181.26      284.15     55.57 o
   3   9   6     6427.47     7697.57    976.00 o
   4   9   6       25.88       46.20     68.80 o
   5   9   6      101.47       79.39     74.09 o
   6   9   6      495.66      641.79     82.04 o
   7   9   6        5.19       47.63     78.58 o
  -6  10   6     1742.03     1466.76    206.51 o
  -5  10   6      642.53      651.08    121.75 o
  -4  10   6      314.41      402.25    105.85 o
  -3  10   6      566.50      444.63    137.62 o
  -2  10   6     8613.01     9029.24    456.50 o
  -1  10   6     1816.09     1731.66    180.05 o
   0  10   6       16.24      227.57    105.84 o
   1  10   6      717.98      788.74    121.75 o
   2  10   6     1108.07     1005.91    142.94 o
   3  10   6      392.72      211.72    111.15 o
   4  10   6        6.79      -47.63    105.84 o
   5  10   6     2326.53     2224.43    323.07 o
   6  10   6       33.20       21.17    169.35 o
  -5  11   6      495.22      666.92    121.74 o
  -4  11   6      311.72      275.22    105.85 o
  -3  11   6     3216.35     3501.90    301.98 o
  -2  11   6       24.96       26.46    111.14 o
   0  11   6      456.50      391.68    111.15 o
   1  11   6     4752.49     4431.45    339.25 o
   2  11   6       21.77      -42.34     95.26 o
   3  11   6     4821.71     4097.45    360.45 o
   4  11   6      570.46      598.13    142.92 o
   5  11   6      112.37      111.14    121.72 o
  -3  12   6      491.46      391.68    121.74 o
  -1  12   6     1552.51     1355.49    164.14 o
   0  12   6     8607.10     9181.54    567.88 o
   2  12   6      526.87      529.31    105.86 o
   3  12   6      328.13      217.00    127.03 o
  -1  13   6      552.10      603.41    127.03 o
   0  13   6      486.19      624.57    142.91 o
   1  13   6     5720.92     6823.47    556.69 o
  -7   0   7    22388.10    24502.13   1253.10 o
  -5   0   7     4519.63     5338.04    243.84 o
  -3   0   7    11636.36    13231.75    446.55 o
  -1   0   7      446.46      471.09     68.81 o
   1   0   7     2655.13     2807.85    116.55 o
   3   0   7       22.13       68.80     52.92 o
   7   0   7     2479.58     2717.17    211.86 o
  -8   1   7       18.24      -44.61    169.35 o
  -7   1   7       68.71      -20.62     54.17 o
  -6   1   7      503.16      539.20     71.46 o
  -5   1   7     4180.82     4186.95    151.06 o
  -4   1   7      577.27      640.54     44.92 o
  -3   1   7     5002.35     4900.51    169.68 o
  -2   1   7      131.75      121.73     29.94 o
  -1   1   7      883.91     1037.17     82.06 o
   0   1   7       69.40       29.11     39.69 o
   1   1   7     4296.96     4527.58    149.97 o
   2   1   7      722.74      762.18     45.79 o
   3   1   7    27784.17    27083.40   1559.17 o
   4   1   7        1.84        1.39     34.24 o
   5   1   7    10244.54    11270.71   1059.72 o
   6   1   7      546.58      612.60     88.90 o
   8   1   7      228.22      248.47    103.00 o
  -8   2   7      260.04      224.74     76.65 o
  -7   2   7     7042.00     7150.15    480.08 o
  -6   2   7     1003.13      908.04     66.52 o
  -5   2   7    11059.89    11573.18    337.78 o
  -4   2   7       59.41       79.97     49.59 o
  -3   2   7     4911.68     5316.95    183.05 o
  -2   2   7     2161.25     2043.69     84.75 o
  -1   2   7     1117.53     1082.18    148.25 o
   0   2   7     3976.67     4114.35    123.01 o
   1   2   7      789.03      768.06     97.94 o
   2   2   7      959.95      995.30     50.43 o
   3   2   7      803.13      823.85     50.43 o
   4   2   7     1807.94     1596.53    135.04 o
   5   2   7      966.82      956.72     67.07 o
   6   2   7     2485.77     2754.87    173.89 o
   7   2   7     2563.35     2830.64    471.41 o
   8   2   7       12.14       47.32     91.05 o
  -8   3   7     1742.89     1434.51    120.61 o
  -7   3   7     2499.77     2234.16    180.08 o
  -6   3   7     3751.72     3602.02    249.06 o
  -5   3   7     1946.08     1699.98     95.33 o
  -4   3   7     1198.11     1177.69     71.22 o
  -3   3   7      401.65      381.17     33.68 o
  -2   3   7     1635.79     1476.65     91.10 o
  -1   3   7       79.81      119.54     31.64 o
   0   3   7      245.13      220.13     37.36 o
   1   3   7     8953.13     9399.77    215.90 o
   2   3   7     1075.43      864.27    100.59 o
   3   3   7     4729.59     4506.24    135.87 o
   4   3   7      579.20      527.87     68.81 o
   6   3   7      768.73      836.39    137.63 o
   7   3   7     3411.24     3494.75    184.06 o
   8   3   7        9.67      117.98     75.02 o
  -7   4   7     1918.08     1848.61    129.76 o
  -6   4   7      723.46      545.03     72.37 o
  -5   4   7     9619.06     9440.32    359.55 o
  -4   4   7     1667.27     1654.03     77.66 o
  -3   4   7      304.79      287.53     63.51 o
  -2   4   7      201.56      223.56     47.63 o
  -1   4   7     3064.28     3058.38     96.55 o
   0   4   7      551.32      585.80    113.81 o
   1   4   7       43.43       67.41     58.21 o
   2   4   7     7872.47     9718.79   1236.78 o
   3   4   7     1165.49     1217.28     79.42 o
   4   4   7     4779.79     4851.46    169.36 o
   5   4   7      489.73      507.64     54.66 o
   6   4   7     3994.80     4557.84    245.74 o
   7   4   7     1063.85     1053.51    148.23 o
   8   4   7     2455.62     2483.30    178.71 o
  -7   5   7      887.30      926.40    185.28 o
  -6   5   7     6142.45     6342.83    750.40 o
  -5   5   7      771.47      682.88    105.87 o
  -4   5   7     5130.10     5021.57    328.72 o
  -3   5   7       40.96       40.07     60.86 o
  -2   5   7     1196.45     1156.42     65.26 o
  -1   5   7      223.85      236.10     29.73 o
   0   5   7     1995.60     2029.21     87.20 o
   1   5   7     3591.81     4106.77    249.07 o
   2   5   7       27.33        7.80     52.92 o
   3   5   7     2042.23     2060.08    111.22 o
   4   5   7     6268.32     7172.62    453.50 o
   5   5   7     5236.60     6135.66    288.95 o
   6   5   7       46.00      -13.89     68.07 o
   7   5   7     1629.06     1694.02    125.39 o
  -7   6   7     2750.52     2436.56    248.95 o
  -6   6   7     2016.74     1837.62    201.24 o
  -5   6   7     1604.60     1239.05    164.15 o
  -4   6   7     1273.29      822.68    219.72 o
  -3   6   7      521.67      398.53     68.81 o
  -2   6   7      276.38      298.24     33.57 o
  -1   6   7       92.36       82.33     52.92 o
   0   6   7      659.83      750.78    137.63 o
   1   6   7       56.30       39.69     26.20 o
   2   6   7     6732.95     7697.83    302.40 o
   3   6   7        8.18       42.34     58.21 o
   5   6   7     2454.78     2208.93    264.83 o
   6   6   7     5616.73     5732.28    755.54 o
   7   6   7      539.81      448.11     86.14 o
  -6   7   7     5978.37     5477.50    418.90 o
  -5   7   7       41.97      206.40    100.55 o
  -4   7   7     7617.88     8176.63    493.46 o
  -3   7   7      823.21      889.34    121.76 o
  -2   7   7     2808.99     2683.68    141.28 o
  -1   7   7      323.46      295.06     52.93 o
   0   7   7       48.83      -34.40     34.40 o
   1   7   7      392.08      370.50     63.52 o
   2   7   7     1768.56     1725.96     79.31 o
   3   7   7     2903.31     2605.14    124.38 o
   4   7   7     1435.33     1350.33    107.71 o
   5   7   7       29.40       38.24     53.69 o
   6   7   7     2122.73     1906.50    174.76 o
  -5   8   7      708.95      582.28    127.04 o
  -4   8   7      202.23       52.93     89.97 o
  -3   8   7     1321.13     1286.58    158.84 o
  -2   8   7     1120.38      878.84    121.77 o
   0   8   7     3218.11     2977.57    222.52 o
   2   8   7     4643.11     4522.36    220.76 o
   3   8   7       67.90       58.00     47.63 o
   4   8   7    11982.48    13924.88    932.50 o
   5   8   7      290.90      248.76     69.52 o
   6   8   7     6815.01     7071.59    450.81 o
  -5   9   7      420.84      492.24    132.32 o
  -4   9   7     5894.96     6765.87    551.45 o
  -3   9   7      444.28      354.63    121.74 o
  -2   9   7     2212.93     2282.64    227.73 o
  -1   9   7      149.26       63.51    105.85 o
   0   9   7       27.75      174.64    132.31 o
   1   9   7      114.18      238.16     95.26 o
   2   9   7     1629.23     1927.41    174.74 o
   3   9   7      149.74      148.19    127.02 o
   4   9   7      287.32      370.49    127.02 o
   5   9   7      187.43      222.28    179.94 o
  -3  10   7      582.72      598.13    174.67 o
  -2  10   7      159.50       63.51    111.14 o
  -1  10   7      330.44      370.49    116.44 o
   1  10   7     1018.70      815.27    142.94 o
   2  10   7     5313.58     5884.56    450.62 o
   3  10   7       96.27      -26.46    111.14 o
  -2  11   7      549.24      518.72    137.62 o
  -1  11   7     1267.33     1297.11    195.89 o
   0  11   7     1420.11     1387.19    169.43 o
   1  11   7      544.65      582.24    132.33 o
   2  11   7        7.54       42.34    105.84 o
  -6   0   8      208.47      174.65     95.27 o
  -2   0   8     3725.64     4403.64    275.56 o
   0   0   8    24905.95    27317.27    848.99 o
   2   0   8     2231.33     2330.41    143.00 o
   4   0   8     3211.05     3464.90    243.71 o
   6   0   8     1956.87     1985.83    206.53 o
  -6   1   8      125.68      113.64     97.91 o
  -5   1   8        3.22       15.88     44.91 o
  -4   1   8     2322.75     2137.83    132.41 o
  -3   1   8     1147.62     1170.04     81.22 o
  -2   1   8     2969.35     3063.40    143.04 o
  -1   1   8      181.79      292.20     49.59 o
   0   1   8     3715.24     3752.04    556.42 o
   1   1   8       50.68       74.09     44.88 o
   2   1   8      116.17       71.98     46.67 o
   3   1   8      594.00      609.32     81.33 o
   4   1   8     1143.17     1205.86     95.30 o
   5   1   8       22.80      103.27     95.26 o
   6   1   8     2613.82     2957.27    160.53 o
  -6   2   8     1492.97     1360.34    304.45 o
  -5   2   8       99.14       99.27     61.66 o
  -4   2   8     2122.23     2155.35    246.26 o
  -3   2   8      564.83      510.24     51.89 o
  -2   2   8    12863.38    14160.77    419.98 o
  -1   2   8      261.36      227.09     43.05 o
   0   2   8    10092.38    10362.19    422.25 o
   1   2   8      874.88      880.16    119.11 o
   2   2   8     5672.07     5677.94    220.07 o
   3   2   8      585.72      706.86     63.52 o
   4   2   8      473.94      370.51     95.27 o
   5   2   8      469.02      467.08     82.08 o
   6   2   8      385.40      320.05     90.27 o
  -6   3   8       24.88        4.63     68.07 o
  -5   3   8     1449.86     1355.96    187.96 o
  -4   3   8     2323.82     1954.97    264.82 o
  -3   3   8     4218.71     4284.01    363.04 o
  -2   3   8     3916.00     3957.74    155.65 o
  -1   3   8     1635.80     1440.01    116.50 o
   0   3   8       71.07      105.85     76.74 o
   1   3   8     2854.85     2953.29    315.20 o
   2   3   8     2188.07     2422.05    123.59 o
   3   3   8     1023.32      944.06     69.53 o
   4   3   8      220.72      203.07     70.81 o
   5   3   8        6.47       63.79     65.59 o
   6   3   8     1657.81     2075.64    169.44 o
  -5   4   8      449.27      359.92    100.57 o
  -4   4   8      260.65      306.97    100.56 o
  -3   4   8      474.16      333.46    116.45 o
  -2   4   8     7645.91     8039.60    357.13 o
  -1   4   8     1665.15     1545.02     90.02 o
   0   4   8     2655.84     2557.32    113.89 o
   1   4   8     1142.72     1075.24     82.10 o
   2   4   8    10382.14    10119.26   1035.68 o
   3   4   8      101.25       60.66     72.33 o
   4   4   8      621.65      576.97     97.77 o
   5   4   8     1495.70     1533.88    115.77 o
   6   4   8      109.34      243.21     80.06 o
  -5   5   8     2851.27     3215.32    296.64 o
  -4   5   8      443.82      312.28    100.57 o
  -3   5   8     4679.99     4818.18    376.34 o
  -2   5   8     1777.31     1370.98    262.12 o
  -1   5   8    10509.82    12476.25    637.36 o
   0   5   8      286.72      254.05    100.56 o
   1   5   8     3587.51     3809.77    201.35 o
   2   5   8      350.11      432.36     88.08 o
   3   5   8      929.42     1054.72    203.81 o
   4   5   8      894.39      824.86     84.21 o
   5   5   8      109.69      160.70     73.52 o
  -4   6   8     1134.44      921.18    153.53 o
  -3   6   8      808.90      714.64    142.93 o
  -2   6   8       11.51      148.18     89.97 o
  -1   6   8     2516.07     2288.17    217.16 o
   0   6   8     3613.45     3142.11    254.34 o
   1   6   8      829.62      656.41     68.82 o
   2   6   8      312.18      290.85     63.29 o
   3   6   8      302.62      439.27     74.57 o
   4   6   8      935.78      885.70     83.05 o
  -3   7   8     6397.79     6167.61    466.68 o
  -2   7   8       27.08       -5.29     89.97 o
  -1   7   8     9836.45    11415.27    605.27 o
   0   7   8     2094.15     1938.29    201.24 o
   1   7   8     5249.52     5789.11    408.21 o
   2   7   8      127.52      174.65    116.43 o
   3   7   8     2233.67     2038.97    243.62 o
   4   7   8        5.12       52.92    105.84 o
  -2   8   8       79.01      137.60     95.26 o
  -1   8   8     1262.50     1037.69    142.95 o
   0   8   8       39.61       21.17     89.97 o
   1   8   8      938.30      815.24    185.28 o
  -3   0   9     1035.43     1122.32    142.94 o
  -1   0   9      772.44      825.79    158.81 o
   3   0   9     1588.83     1683.77    211.80 o
  -3   1   9        6.56      -37.82     62.31 o
  -2   1   9      857.98      704.06    116.46 o
  -1   1   9      240.55      222.29     63.62 o
   0   1   9       27.77      -11.34     50.81 o
   1   1   9     3682.24     3894.44    333.81 o
   2   1   9        5.35      -57.87     57.91 o
   3   1   9     7614.85     8955.04    546.43 o
  -3   2   9     2278.29     2228.96    155.11 o
  -2   2   9       42.02       99.80     51.99 o
  -1   2   9      332.43      334.98     65.60 o
   0   2   9      800.55     1005.78    148.22 o
   1   2   9      158.53      151.56     60.99 o
   2   2   9       93.57      107.72     55.78 o
   3   2   9       56.37       74.89     74.56 o
  -2   3   9     1323.25     1239.45    119.12 o
  -1   3   9      250.87      253.29     55.57 o
   0   3   9       59.50       79.38     68.80 o
   1   3   9     1940.68     1678.40    288.61 o
   2   3   9      225.71      176.97     87.73 o
  -1   4   9       42.27       26.46     89.97 o
   0   4   9     1626.50     1367.18    254.16 o
   1   4   9       16.12       26.46     64.77 o
 
